# Supplementary material for: MEIRLOP: improving score-based motif enrichment by incorporating sequence bias covariates
Source: BMC Bioinformatics. 2020 Sep 16;21:410. doi: 10.1186/s12859-020-03739-4 (PMC7493370; doi:10.1186/s12859-020-03739-4)
Supplement: Supplementary file 3 — Additional file 3: Table S3. Table of ENCODE ChIP-seq datasets used. Contains detailed listings of ENCODE datasets used in results section “MEIRLOP achieves similar or better accuracy on TF ChIP-seq data”, including experiment accession IDs, download URLs, and the names of labs where the data were generated. [file 12859_2020_3739_MOESM3_ESM.csv]

motif_id	target_gene_lower	accession_id	cell_type	lab	target_gene	peak_hrefs	num_peak_hrefs	peak_href	peak_gz_filename
MA0004.1 Arnt	arnt	ENCSR669NFS	K562	Michael Snyder, Stanford	ARNT	['https://www.encodeproject.org/files/ENCFF578ZFO/@@download/ENCFF578ZFO.bed.gz']	1	https://www.encodeproject.org/files/ENCFF578ZFO/@@download/ENCFF578ZFO.bed.gz	wget_scored_peaks/ENCFF578ZFO.bed.gz
MA0004.1 Arnt	arnt	ENCSR613NUC	K562	Michael Snyder, Stanford	ARNT	['https://www.encodeproject.org/files/ENCFF711LIH/@@download/ENCFF711LIH.bed.gz']	1	https://www.encodeproject.org/files/ENCFF711LIH/@@download/ENCFF711LIH.bed.gz	wget_scored_peaks/ENCFF711LIH.bed.gz
MA0004.1 Arnt	arnt	ENCSR029IBC	HepG2	Michael Snyder, Stanford	ARNT	['https://www.encodeproject.org/files/ENCFF963RIK/@@download/ENCFF963RIK.bed.gz']	1	https://www.encodeproject.org/files/ENCFF963RIK/@@download/ENCFF963RIK.bed.gz	wget_scored_peaks/ENCFF963RIK.bed.gz
MA0004.1 Arnt	arnt	ENCSR590KEQ	GM12878	Michael Snyder, Stanford	ARNT	['https://www.encodeproject.org/files/ENCFF488IXJ/@@download/ENCFF488IXJ.bed.gz']	1	https://www.encodeproject.org/files/ENCFF488IXJ/@@download/ENCFF488IXJ.bed.gz	wget_scored_peaks/ENCFF488IXJ.bed.gz
MA0004.1 Arnt	arnt	ENCSR760UKJ	HEK293T	Michael Snyder, Stanford	ARNT	['https://www.encodeproject.org/files/ENCFF266CSZ/@@download/ENCFF266CSZ.bed.gz']	1	https://www.encodeproject.org/files/ENCFF266CSZ/@@download/ENCFF266CSZ.bed.gz	wget_scored_peaks/ENCFF266CSZ.bed.gz
MA0004.1 Arnt	arnt	ENCSR155KHM	K562	Michael Snyder, Stanford	ARNT	['https://www.encodeproject.org/files/ENCFF776GYC/@@download/ENCFF776GYC.bed.gz']	1	https://www.encodeproject.org/files/ENCFF776GYC/@@download/ENCFF776GYC.bed.gz	wget_scored_peaks/ENCFF776GYC.bed.gz
MA0025.1 NFIL3	nfil3	ENCSR201GGK	HepG2	Richard Myers, HAIB	NFIL3	['https://www.encodeproject.org/files/ENCFF419DHT/@@download/ENCFF419DHT.bed.gz']	1	https://www.encodeproject.org/files/ENCFF419DHT/@@download/ENCFF419DHT.bed.gz	wget_scored_peaks/ENCFF419DHT.bed.gz
MA0051.1 IRF2	irf2	ENCSR604UJV	HepG2	Richard Myers, HAIB	IRF2	['https://www.encodeproject.org/files/ENCFF502MZI/@@download/ENCFF502MZI.bed.gz']	1	https://www.encodeproject.org/files/ENCFF502MZI/@@download/ENCFF502MZI.bed.gz	wget_scored_peaks/ENCFF502MZI.bed.gz
MA0051.1 IRF2	irf2	ENCSR376WCJ	K562	Michael Snyder, Stanford	IRF2	['https://www.encodeproject.org/files/ENCFF934EYD/@@download/ENCFF934EYD.bed.gz']	1	https://www.encodeproject.org/files/ENCFF934EYD/@@download/ENCFF934EYD.bed.gz	wget_scored_peaks/ENCFF934EYD.bed.gz
MA0056.1 MZF1	mzf1	ENCSR298QUH	HEK293	Michael Snyder, Stanford	MZF1	['https://www.encodeproject.org/files/ENCFF461WNW/@@download/ENCFF461WNW.bed.gz']	1	https://www.encodeproject.org/files/ENCFF461WNW/@@download/ENCFF461WNW.bed.gz	wget_scored_peaks/ENCFF461WNW.bed.gz
MA0057.1 MZF1(var.2)	mzf1	ENCSR298QUH	HEK293	Michael Snyder, Stanford	MZF1	['https://www.encodeproject.org/files/ENCFF461WNW/@@download/ENCFF461WNW.bed.gz']	1	https://www.encodeproject.org/files/ENCFF461WNW/@@download/ENCFF461WNW.bed.gz	wget_scored_peaks/ENCFF461WNW.bed.gz
MA0066.1 PPARG	pparg	ENCSR130VQL	HepG2	Richard Myers, HAIB	PPARG	['https://www.encodeproject.org/files/ENCFF849RKF/@@download/ENCFF849RKF.bed.gz']	1	https://www.encodeproject.org/files/ENCFF849RKF/@@download/ENCFF849RKF.bed.gz	wget_scored_peaks/ENCFF849RKF.bed.gz
MA0087.1 Sox5	sox5	ENCSR961WLZ	HepG2	Richard Myers, HAIB	SOX5	['https://www.encodeproject.org/files/ENCFF233KNL/@@download/ENCFF233KNL.bed.gz']	1	https://www.encodeproject.org/files/ENCFF233KNL/@@download/ENCFF233KNL.bed.gz	wget_scored_peaks/ENCFF233KNL.bed.gz
MA0107.1 RELA	rela	ENCSR772EEN	K562	Michael Snyder, Stanford	RELA	['https://www.encodeproject.org/files/ENCFF950QEI/@@download/ENCFF950QEI.bed.gz']	1	https://www.encodeproject.org/files/ENCFF950QEI/@@download/ENCFF950QEI.bed.gz	wget_scored_peaks/ENCFF950QEI.bed.gz
MA0108.2 TBP	tbp	ENCSR000DZZ	GM12878	Michael Snyder, Stanford	TBP	['https://www.encodeproject.org/files/ENCFF407UYH/@@download/ENCFF407UYH.bed.gz']	1	https://www.encodeproject.org/files/ENCFF407UYH/@@download/ENCFF407UYH.bed.gz	wget_scored_peaks/ENCFF407UYH.bed.gz
MA0108.2 TBP	tbp	ENCSR000ECB	H1-hESC	Michael Snyder, Stanford	TBP	['https://www.encodeproject.org/files/ENCFF369PMA/@@download/ENCFF369PMA.bed.gz']	1	https://www.encodeproject.org/files/ENCFF369PMA/@@download/ENCFF369PMA.bed.gz	wget_scored_peaks/ENCFF369PMA.bed.gz
MA0108.2 TBP	tbp	ENCSR000EEL	HepG2	Michael Snyder, Stanford	TBP	['https://www.encodeproject.org/files/ENCFF550WHD/@@download/ENCFF550WHD.bed.gz']	1	https://www.encodeproject.org/files/ENCFF550WHD/@@download/ENCFF550WHD.bed.gz	wget_scored_peaks/ENCFF550WHD.bed.gz
MA0108.2 TBP	tbp	ENCSR000EDD	HeLa-S3	Michael Snyder, Stanford	TBP	['https://www.encodeproject.org/files/ENCFF673CEF/@@download/ENCFF673CEF.bed.gz']	1	https://www.encodeproject.org/files/ENCFF673CEF/@@download/ENCFF673CEF.bed.gz	wget_scored_peaks/ENCFF673CEF.bed.gz
MA0108.2 TBP	tbp	ENCSR000EHA	K562	Michael Snyder, Stanford	TBP	['https://www.encodeproject.org/files/ENCFF234DFK/@@download/ENCFF234DFK.bed.gz']	1	https://www.encodeproject.org/files/ENCFF234DFK/@@download/ENCFF234DFK.bed.gz	wget_scored_peaks/ENCFF234DFK.bed.gz
MA0116.1 Znf423	znf423	ENCSR477OJI	HEK293	Michael Snyder, Stanford	ZNF423	['https://www.encodeproject.org/files/ENCFF809SXZ/@@download/ENCFF809SXZ.bed.gz']	1	https://www.encodeproject.org/files/ENCFF809SXZ/@@download/ENCFF809SXZ.bed.gz	wget_scored_peaks/ENCFF809SXZ.bed.gz
MA0130.1 ZNF354C	znf354c	ENCSR289NSN	HEK293	Michael Snyder, Stanford	ZNF354C	['https://www.encodeproject.org/files/ENCFF958DZG/@@download/ENCFF958DZG.bed.gz']	1	https://www.encodeproject.org/files/ENCFF958DZG/@@download/ENCFF958DZG.bed.gz	wget_scored_peaks/ENCFF958DZG.bed.gz
MA0139.1 CTCF	ctcf	ENCSR000DYD	A549	Michael Snyder, Stanford	CTCF	['https://www.encodeproject.org/files/ENCFF728DOD/@@download/ENCFF728DOD.bed.gz']	1	https://www.encodeproject.org/files/ENCFF728DOD/@@download/ENCFF728DOD.bed.gz	wget_scored_peaks/ENCFF728DOD.bed.gz
MA0139.1 CTCF	ctcf	ENCSR000DQI	BJ	John Stamatoyannopoulos, UW	CTCF	['https://www.encodeproject.org/files/ENCFF341LZM/@@download/ENCFF341LZM.bed.gz']	1	https://www.encodeproject.org/files/ENCFF341LZM/@@download/ENCFF341LZM.bed.gz	wget_scored_peaks/ENCFF341LZM.bed.gz
MA0139.1 CTCF	ctcf	ENCSR460LGH	C4-2B	Michael Snyder, Stanford	CTCF	['https://www.encodeproject.org/files/ENCFF058UJL/@@download/ENCFF058UJL.bed.gz']	1	https://www.encodeproject.org/files/ENCFF058UJL/@@download/ENCFF058UJL.bed.gz	wget_scored_peaks/ENCFF058UJL.bed.gz
MA0139.1 CTCF	ctcf	ENCSR000EIC	SK-N-SH	Michael Snyder, Stanford	CTCF	['https://www.encodeproject.org/files/ENCFF640OIF/@@download/ENCFF640OIF.bed.gz']	1	https://www.encodeproject.org/files/ENCFF640OIF/@@download/ENCFF640OIF.bed.gz	wget_scored_peaks/ENCFF640OIF.bed.gz
MA0139.1 CTCF	ctcf	ENCSR000BQE	Ishikawa	Richard Myers, HAIB	CTCF	['https://www.encodeproject.org/files/ENCFF379DAN/@@download/ENCFF379DAN.bed.gz']	1	https://www.encodeproject.org/files/ENCFF379DAN/@@download/ENCFF379DAN.bed.gz	wget_scored_peaks/ENCFF379DAN.bed.gz
MA0139.1 CTCF	ctcf	ENCSR125DKL	SU-DHL-6	Bradley Bernstein, Broad	CTCF	['https://www.encodeproject.org/files/ENCFF237DPQ/@@download/ENCFF237DPQ.bed.gz']	1	https://www.encodeproject.org/files/ENCFF237DPQ/@@download/ENCFF237DPQ.bed.gz	wget_scored_peaks/ENCFF237DPQ.bed.gz
MA0139.1 CTCF	ctcf	ENCSR000BNH	H1-hESC	Richard Myers, HAIB	CTCF	['https://www.encodeproject.org/files/ENCFF904DSP/@@download/ENCFF904DSP.bed.gz']	1	https://www.encodeproject.org/files/ENCFF904DSP/@@download/ENCFF904DSP.bed.gz	wget_scored_peaks/ENCFF904DSP.bed.gz
MA0139.1 CTCF	ctcf	ENCSR000DQW	GM06990	John Stamatoyannopoulos, UW	CTCF	['https://www.encodeproject.org/files/ENCFF239IHC/@@download/ENCFF239IHC.bed.gz']	1	https://www.encodeproject.org/files/ENCFF239IHC/@@download/ENCFF239IHC.bed.gz	wget_scored_peaks/ENCFF239IHC.bed.gz
MA0139.1 CTCF	ctcf	ENCSR673WZL	LNCAP	Michael Snyder, Stanford	CTCF	['https://www.encodeproject.org/files/ENCFF996YCP/@@download/ENCFF996YCP.bed.gz']	1	https://www.encodeproject.org/files/ENCFF996YCP/@@download/ENCFF996YCP.bed.gz	wget_scored_peaks/ENCFF996YCP.bed.gz
MA0139.1 CTCF	ctcf	ENCSR000DPM	AG04450	John Stamatoyannopoulos, UW	CTCF	['https://www.encodeproject.org/files/ENCFF105QGH/@@download/ENCFF105QGH.bed.gz']	1	https://www.encodeproject.org/files/ENCFF105QGH/@@download/ENCFF105QGH.bed.gz	wget_scored_peaks/ENCFF105QGH.bed.gz
MA0139.1 CTCF	ctcf	ENCSR000AKO	K562	Bradley Bernstein, Broad	CTCF	['https://www.encodeproject.org/files/ENCFF873LHT/@@download/ENCFF873LHT.bed.gz']	1	https://www.encodeproject.org/files/ENCFF873LHT/@@download/ENCFF873LHT.bed.gz	wget_scored_peaks/ENCFF873LHT.bed.gz
MA0139.1 CTCF	ctcf	ENCSR359LOD	PC-3	Bradley Bernstein, Broad	CTCF	['https://www.encodeproject.org/files/ENCFF780DNZ/@@download/ENCFF780DNZ.bed.gz']	1	https://www.encodeproject.org/files/ENCFF780DNZ/@@download/ENCFF780DNZ.bed.gz	wget_scored_peaks/ENCFF780DNZ.bed.gz
MA0139.1 CTCF	ctcf	ENCSR000DQN	Caco-2	John Stamatoyannopoulos, UW	CTCF	['https://www.encodeproject.org/files/ENCFF411SQU/@@download/ENCFF411SQU.bed.gz']	1	https://www.encodeproject.org/files/ENCFF411SQU/@@download/ENCFF411SQU.bed.gz	wget_scored_peaks/ENCFF411SQU.bed.gz
MA0139.1 CTCF	ctcf	ENCSR611JJS	A673	Bradley Bernstein, Broad	CTCF	['https://www.encodeproject.org/files/ENCFF459WJA/@@download/ENCFF459WJA.bed.gz']	1	https://www.encodeproject.org/files/ENCFF459WJA/@@download/ENCFF459WJA.bed.gz	wget_scored_peaks/ENCFF459WJA.bed.gz
MA0139.1 CTCF	ctcf	ENCSR000DMF	LNCaP clone FGC	Vishwanath Iyer, UTA	CTCF	['https://www.encodeproject.org/files/ENCFF248OEO/@@download/ENCFF248OEO.bed.gz']	1	https://www.encodeproject.org/files/ENCFF248OEO/@@download/ENCFF248OEO.bed.gz	wget_scored_peaks/ENCFF248OEO.bed.gz
MA0139.1 CTCF	ctcf	ENCSR243INX	PC-9	Bradley Bernstein, Broad	CTCF	['https://www.encodeproject.org/files/ENCFF067GVZ/@@download/ENCFF067GVZ.bed.gz']	1	https://www.encodeproject.org/files/ENCFF067GVZ/@@download/ENCFF067GVZ.bed.gz	wget_scored_peaks/ENCFF067GVZ.bed.gz
MA0139.1 CTCF	ctcf	ENCSR000BPJ	K562	Richard Myers, HAIB	CTCF	['https://www.encodeproject.org/files/ENCFF349NJE/@@download/ENCFF349NJE.bed.gz']	1	https://www.encodeproject.org/files/ENCFF349NJE/@@download/ENCFF349NJE.bed.gz	wget_scored_peaks/ENCFF349NJE.bed.gz
MA0139.1 CTCF	ctcf	ENCSR932ZMX	GM23338	Richard Myers, HAIB	CTCF	['https://www.encodeproject.org/files/ENCFF786AIF/@@download/ENCFF786AIF.bed.gz']	1	https://www.encodeproject.org/files/ENCFF786AIF/@@download/ENCFF786AIF.bed.gz	wget_scored_peaks/ENCFF786AIF.bed.gz
MA0139.1 CTCF	ctcf	ENCSR072EUE	OCI-LY1	Bradley Bernstein, Broad	CTCF	['https://www.encodeproject.org/files/ENCFF347GUP/@@download/ENCFF347GUP.bed.gz']	1	https://www.encodeproject.org/files/ENCFF347GUP/@@download/ENCFF347GUP.bed.gz	wget_scored_peaks/ENCFF347GUP.bed.gz
MA0139.1 CTCF	ctcf	ENCSR000DMO	MCF-7	Vishwanath Iyer, UTA	CTCF	['https://www.encodeproject.org/files/ENCFF008HMA/@@download/ENCFF008HMA.bed.gz']	1	https://www.encodeproject.org/files/ENCFF008HMA/@@download/ENCFF008HMA.bed.gz	wget_scored_peaks/ENCFF008HMA.bed.gz
MA0139.1 CTCF	ctcf	ENCSR027HML	OCI-LY7	Bradley Bernstein, Broad	CTCF	['https://www.encodeproject.org/files/ENCFF821IRB/@@download/ENCFF821IRB.bed.gz']	1	https://www.encodeproject.org/files/ENCFF821IRB/@@download/ENCFF821IRB.bed.gz	wget_scored_peaks/ENCFF821IRB.bed.gz
MA0139.1 CTCF	ctcf	ENCSR756ZKG	OCI-LY3	Bradley Bernstein, Broad	CTCF	['https://www.encodeproject.org/files/ENCFF923VDD/@@download/ENCFF923VDD.bed.gz']	1	https://www.encodeproject.org/files/ENCFF923VDD/@@download/ENCFF923VDD.bed.gz	wget_scored_peaks/ENCFF923VDD.bed.gz
MA0139.1 CTCF	ctcf	ENCSR856JJB	RWPE2	Michael Snyder, Stanford	CTCF	['https://www.encodeproject.org/files/ENCFF464HJB/@@download/ENCFF464HJB.bed.gz']	1	https://www.encodeproject.org/files/ENCFF464HJB/@@download/ENCFF464HJB.bed.gz	wget_scored_peaks/ENCFF464HJB.bed.gz
MA0139.1 CTCF	ctcf	ENCSR000DYB	WI38	John Stamatoyannopoulos, UW	CTCF	['https://www.encodeproject.org/files/ENCFF897FQC/@@download/ENCFF897FQC.bed.gz']	1	https://www.encodeproject.org/files/ENCFF897FQC/@@download/ENCFF897FQC.bed.gz	wget_scored_peaks/ENCFF897FQC.bed.gz
MA0139.1 CTCF	ctcf	ENCSR847XGE	22Rv1	Michael Snyder, Stanford	CTCF	['https://www.encodeproject.org/files/ENCFF297ITF/@@download/ENCFF297ITF.bed.gz']	1	https://www.encodeproject.org/files/ENCFF297ITF/@@download/ENCFF297ITF.bed.gz	wget_scored_peaks/ENCFF297ITF.bed.gz
MA0139.1 CTCF	ctcf	ENCSR265ARE	VCaP	Michael Snyder, Stanford	CTCF	['https://www.encodeproject.org/files/ENCFF807GXU/@@download/ENCFF807GXU.bed.gz']	1	https://www.encodeproject.org/files/ENCFF807GXU/@@download/ENCFF807GXU.bed.gz	wget_scored_peaks/ENCFF807GXU.bed.gz
MA0139.1 CTCF	ctcf	ENCSR315NAC	LNCAP	Michael Snyder, Stanford	CTCF	['https://www.encodeproject.org/files/ENCFF086LAD/@@download/ENCFF086LAD.bed.gz']	1	https://www.encodeproject.org/files/ENCFF086LAD/@@download/ENCFF086LAD.bed.gz	wget_scored_peaks/ENCFF086LAD.bed.gz
MA0139.1 CTCF	ctcf	ENCSR634OAQ	NCI-H929	Bradley Bernstein, Broad	CTCF	['https://www.encodeproject.org/files/ENCFF860LFC/@@download/ENCFF860LFC.bed.gz']	1	https://www.encodeproject.org/files/ENCFF860LFC/@@download/ENCFF860LFC.bed.gz	wget_scored_peaks/ENCFF860LFC.bed.gz
MA0139.1 CTCF	ctcf	ENCSR303GFI	RWPE1	Michael Snyder, Stanford	CTCF	['https://www.encodeproject.org/files/ENCFF103EVC/@@download/ENCFF103EVC.bed.gz']	1	https://www.encodeproject.org/files/ENCFF103EVC/@@download/ENCFF103EVC.bed.gz	wget_scored_peaks/ENCFF103EVC.bed.gz
MA0139.1 CTCF	ctcf	ENCSR000AHD	MCF-7	Richard Myers, HAIB	CTCF	['https://www.encodeproject.org/files/ENCFF889OQM/@@download/ENCFF889OQM.bed.gz']	1	https://www.encodeproject.org/files/ENCFF889OQM/@@download/ENCFF889OQM.bed.gz	wget_scored_peaks/ENCFF889OQM.bed.gz
MA0139.1 CTCF	ctcf	ENCSR464DKE	Loucy	Bradley Bernstein, Broad	CTCF	['https://www.encodeproject.org/files/ENCFF754CLJ/@@download/ENCFF754CLJ.bed.gz']	1	https://www.encodeproject.org/files/ENCFF754CLJ/@@download/ENCFF754CLJ.bed.gz	wget_scored_peaks/ENCFF754CLJ.bed.gz
MA0139.1 CTCF	ctcf	ENCSR000DTO	HCT116	John Stamatoyannopoulos, UW	CTCF	['https://www.encodeproject.org/files/ENCFF876YXB/@@download/ENCFF876YXB.bed.gz']	1	https://www.encodeproject.org/files/ENCFF876YXB/@@download/ENCFF876YXB.bed.gz	wget_scored_peaks/ENCFF876YXB.bed.gz
MA0139.1 CTCF	ctcf	ENCSR000DRR	GM12874	John Stamatoyannopoulos, UW	CTCF	['https://www.encodeproject.org/files/ENCFF002ZPW/@@download/ENCFF002ZPW.bed.gz']	1	https://www.encodeproject.org/files/ENCFF002ZPW/@@download/ENCFF002ZPW.bed.gz	wget_scored_peaks/ENCFF002ZPW.bed.gz
MA0139.1 CTCF	ctcf	ENCSR000EGM	K562	Michael Snyder, Stanford	CTCF	['https://www.encodeproject.org/files/ENCFF175EOP/@@download/ENCFF175EOP.bed.gz']	1	https://www.encodeproject.org/files/ENCFF175EOP/@@download/ENCFF175EOP.bed.gz	wget_scored_peaks/ENCFF175EOP.bed.gz
MA0139.1 CTCF	ctcf	ENCSR857PBV	22Rv1	Michael Snyder, Stanford	CTCF	['https://www.encodeproject.org/files/ENCFF281DYK/@@download/ENCFF281DYK.bed.gz']	1	https://www.encodeproject.org/files/ENCFF281DYK/@@download/ENCFF281DYK.bed.gz	wget_scored_peaks/ENCFF281DYK.bed.gz
MA0139.1 CTCF	ctcf	ENCSR000DQD	BE2C	John Stamatoyannopoulos, UW	CTCF	['https://www.encodeproject.org/files/ENCFF826XZW/@@download/ENCFF826XZW.bed.gz']	1	https://www.encodeproject.org/files/ENCFF826XZW/@@download/ENCFF826XZW.bed.gz	wget_scored_peaks/ENCFF826XZW.bed.gz
MA0139.1 CTCF	ctcf	ENCSR000DPV	AG10803	John Stamatoyannopoulos, UW	CTCF	['https://www.encodeproject.org/files/ENCFF234EGC/@@download/ENCFF234EGC.bed.gz']	1	https://www.encodeproject.org/files/ENCFF234EGC/@@download/ENCFF234EGC.bed.gz	wget_scored_peaks/ENCFF234EGC.bed.gz
MA0139.1 CTCF	ctcf	ENCSR240PRQ	HCT116	Bradley Bernstein, Broad	CTCF	['https://www.encodeproject.org/files/ENCFF918PJO/@@download/ENCFF918PJO.bed.gz']	1	https://www.encodeproject.org/files/ENCFF918PJO/@@download/ENCFF918PJO.bed.gz	wget_scored_peaks/ENCFF918PJO.bed.gz
MA0139.1 CTCF	ctcf	ENCSR000AKB	GM12878	Bradley Bernstein, Broad	CTCF	['https://www.encodeproject.org/files/ENCFF933NTR/@@download/ENCFF933NTR.bed.gz']	1	https://www.encodeproject.org/files/ENCFF933NTR/@@download/ENCFF933NTR.bed.gz	wget_scored_peaks/ENCFF933NTR.bed.gz
MA0139.1 CTCF	ctcf	ENCSR430YRJ	KMS-11	Bradley Bernstein, Broad	CTCF	['https://www.encodeproject.org/files/ENCFF342RRQ/@@download/ENCFF342RRQ.bed.gz']	1	https://www.encodeproject.org/files/ENCFF342RRQ/@@download/ENCFF342RRQ.bed.gz	wget_scored_peaks/ENCFF342RRQ.bed.gz
MA0139.1 CTCF	ctcf	ENCSR000BIE	HepG2	Richard Myers, HAIB	CTCF	['https://www.encodeproject.org/files/ENCFF168MWY/@@download/ENCFF168MWY.bed.gz']	1	https://www.encodeproject.org/files/ENCFF168MWY/@@download/ENCFF168MWY.bed.gz	wget_scored_peaks/ENCFF168MWY.bed.gz
MA0139.1 CTCF	ctcf	ENCSR560BUE	MCF-7	Bradley Bernstein, Broad	CTCF	['https://www.encodeproject.org/files/ENCFF674NQM/@@download/ENCFF674NQM.bed.gz']	1	https://www.encodeproject.org/files/ENCFF674NQM/@@download/ENCFF674NQM.bed.gz	wget_scored_peaks/ENCFF674NQM.bed.gz
MA0139.1 CTCF	ctcf	ENCSR617IFZ	HEK293	Michael Snyder, Stanford	CTCF	['https://www.encodeproject.org/files/ENCFF647ELH/@@download/ENCFF647ELH.bed.gz']	1	https://www.encodeproject.org/files/ENCFF647ELH/@@download/ENCFF647ELH.bed.gz	wget_scored_peaks/ENCFF647ELH.bed.gz
MA0139.1 CTCF	ctcf	ENCSR000DMR	MCF-7	Vishwanath Iyer, UTA	CTCF	['https://www.encodeproject.org/files/ENCFF608QMW/@@download/ENCFF608QMW.bed.gz']	1	https://www.encodeproject.org/files/ENCFF608QMW/@@download/ENCFF608QMW.bed.gz	wget_scored_peaks/ENCFF608QMW.bed.gz
MA0139.1 CTCF	ctcf	ENCSR000DWH	MCF-7	John Stamatoyannopoulos, UW	CTCF	['https://www.encodeproject.org/files/ENCFF446GJI/@@download/ENCFF446GJI.bed.gz']	1	https://www.encodeproject.org/files/ENCFF446GJI/@@download/ENCFF446GJI.bed.gz	wget_scored_peaks/ENCFF446GJI.bed.gz
MA0139.1 CTCF	ctcf	ENCSR000EFI	IMR-90	Michael Snyder, Stanford	CTCF	['https://www.encodeproject.org/files/ENCFF120JMB/@@download/ENCFF120JMB.bed.gz']	1	https://www.encodeproject.org/files/ENCFF120JMB/@@download/ENCFF120JMB.bed.gz	wget_scored_peaks/ENCFF120JMB.bed.gz
MA0139.1 CTCF	ctcf	ENCSR084RDK	DOHH2	Bradley Bernstein, Broad	CTCF	['https://www.encodeproject.org/files/ENCFF685JJH/@@download/ENCFF685JJH.bed.gz']	1	https://www.encodeproject.org/files/ENCFF685JJH/@@download/ENCFF685JJH.bed.gz	wget_scored_peaks/ENCFF685JJH.bed.gz
MA0139.1 CTCF	ctcf	ENCSR541AMF	SK-N-SH	Bradley Bernstein, Broad	CTCF	['https://www.encodeproject.org/files/ENCFF309HSE/@@download/ENCFF309HSE.bed.gz']	1	https://www.encodeproject.org/files/ENCFF309HSE/@@download/ENCFF309HSE.bed.gz	wget_scored_peaks/ENCFF309HSE.bed.gz
MA0139.1 CTCF	ctcf	ENCSR000DXW	WERI-Rb-1	John Stamatoyannopoulos, UW	CTCF	['https://www.encodeproject.org/files/ENCFF428ZQS/@@download/ENCFF428ZQS.bed.gz']	1	https://www.encodeproject.org/files/ENCFF428ZQS/@@download/ENCFF428ZQS.bed.gz	wget_scored_peaks/ENCFF428ZQS.bed.gz
MA0139.1 CTCF	ctcf	ENCSR000DWE	K562	John Stamatoyannopoulos, UW	CTCF	['https://www.encodeproject.org/files/ENCFF075EWP/@@download/ENCFF075EWP.bed.gz']	1	https://www.encodeproject.org/files/ENCFF075EWP/@@download/ENCFF075EWP.bed.gz	wget_scored_peaks/ENCFF075EWP.bed.gz
MA0139.1 CTCF	ctcf	ENCSR000DKN	H54	Vishwanath Iyer, UTA	CTCF	['https://www.encodeproject.org/files/ENCFF508GOX/@@download/ENCFF508GOX.bed.gz']	1	https://www.encodeproject.org/files/ENCFF508GOX/@@download/ENCFF508GOX.bed.gz	wget_scored_peaks/ENCFF508GOX.bed.gz
MA0139.1 CTCF	ctcf	ENCSR000AOA	HeLa-S3	Bradley Bernstein, Broad	CTCF	['https://www.encodeproject.org/files/ENCFF587DOH/@@download/ENCFF587DOH.bed.gz']	1	https://www.encodeproject.org/files/ENCFF587DOH/@@download/ENCFF587DOH.bed.gz	wget_scored_peaks/ENCFF587DOH.bed.gz
MA0139.1 CTCF	ctcf	ENCSR203QEB	Panc1	Michael Snyder, Stanford	CTCF	['https://www.encodeproject.org/files/ENCFF817BQI/@@download/ENCFF817BQI.bed.gz']	1	https://www.encodeproject.org/files/ENCFF817BQI/@@download/ENCFF817BQI.bed.gz	wget_scored_peaks/ENCFF817BQI.bed.gz
MA0139.1 CTCF	ctcf	ENCSR000DNA	A549	Vishwanath Iyer, UTA	CTCF	['https://www.encodeproject.org/files/ENCFF935ZMQ/@@download/ENCFF935ZMQ.bed.gz']	1	https://www.encodeproject.org/files/ENCFF935ZMQ/@@download/ENCFF935ZMQ.bed.gz	wget_scored_peaks/ENCFF935ZMQ.bed.gz
MA0139.1 CTCF	ctcf	ENCSR000BLX	SK-N-SH	Richard Myers, HAIB	CTCF	['https://www.encodeproject.org/files/ENCFF854RBH/@@download/ENCFF854RBH.bed.gz']	1	https://www.encodeproject.org/files/ENCFF854RBH/@@download/ENCFF854RBH.bed.gz	wget_scored_peaks/ENCFF854RBH.bed.gz
MA0139.1 CTCF	ctcf	ENCSR000BSE	HCT116	Richard Myers, HAIB	CTCF	['https://www.encodeproject.org/files/ENCFF550EQQ/@@download/ENCFF550EQQ.bed.gz']	1	https://www.encodeproject.org/files/ENCFF550EQQ/@@download/ENCFF550EQQ.bed.gz	wget_scored_peaks/ENCFF550EQQ.bed.gz
MA0139.1 CTCF	ctcf	ENCSR000DZN	GM12878	Michael Snyder, Stanford	CTCF	['https://www.encodeproject.org/files/ENCFF100GSO/@@download/ENCFF100GSO.bed.gz']	1	https://www.encodeproject.org/files/ENCFF100GSO/@@download/ENCFF100GSO.bed.gz	wget_scored_peaks/ENCFF100GSO.bed.gz
MA0139.1 CTCF	ctcf	ENCSR000DPS	AG09319	John Stamatoyannopoulos, UW	CTCF	['https://www.encodeproject.org/files/ENCFF930JHF/@@download/ENCFF930JHF.bed.gz']	1	https://www.encodeproject.org/files/ENCFF930JHF/@@download/ENCFF930JHF.bed.gz	wget_scored_peaks/ENCFF930JHF.bed.gz
MA0139.1 CTCF	ctcf	ENCSR402IDP	MM.1S	Bradley Bernstein, Broad	CTCF	['https://www.encodeproject.org/files/ENCFF682EDA/@@download/ENCFF682EDA.bed.gz']	1	https://www.encodeproject.org/files/ENCFF682EDA/@@download/ENCFF682EDA.bed.gz	wget_scored_peaks/ENCFF682EDA.bed.gz
MA0139.1 CTCF	ctcf	ENCSR987GXT	GM23338	Bradley Bernstein, Broad	CTCF	['https://www.encodeproject.org/files/ENCFF995JYK/@@download/ENCFF995JYK.bed.gz']	1	https://www.encodeproject.org/files/ENCFF995JYK/@@download/ENCFF995JYK.bed.gz	wget_scored_peaks/ENCFF995JYK.bed.gz
MA0139.1 CTCF	ctcf	ENCSR000AUE	A549	Bradley Bernstein, Broad	CTCF	['https://www.encodeproject.org/files/ENCFF303LYL/@@download/ENCFF303LYL.bed.gz']	1	https://www.encodeproject.org/files/ENCFF303LYL/@@download/ENCFF303LYL.bed.gz	wget_scored_peaks/ENCFF303LYL.bed.gz
MA0062.2 Gabpa	gabpa	ENCSR000BPY	A549	Richard Myers, HAIB	GABPA	['https://www.encodeproject.org/files/ENCFF314JDA/@@download/ENCFF314JDA.bed.gz']	1	https://www.encodeproject.org/files/ENCFF314JDA/@@download/ENCFF314JDA.bed.gz	wget_scored_peaks/ENCFF314JDA.bed.gz
MA0062.2 Gabpa	gabpa	ENCSR000BHS	HeLa-S3	Richard Myers, HAIB	GABPA	['https://www.encodeproject.org/files/ENCFF617YZF/@@download/ENCFF617YZF.bed.gz']	1	https://www.encodeproject.org/files/ENCFF617YZF/@@download/ENCFF617YZF.bed.gz	wget_scored_peaks/ENCFF617YZF.bed.gz
MA0062.2 Gabpa	gabpa	ENCSR290MUH	K562	Kevin White, UChicago	GABPA	['https://www.encodeproject.org/files/ENCFF832TTO/@@download/ENCFF832TTO.bed.gz']	1	https://www.encodeproject.org/files/ENCFF832TTO/@@download/ENCFF832TTO.bed.gz	wget_scored_peaks/ENCFF832TTO.bed.gz
MA0062.2 Gabpa	gabpa	ENCSR038RXU	MCF-7	Kevin White, UChicago	GABPA	['https://www.encodeproject.org/files/ENCFF983GGM/@@download/ENCFF983GGM.bed.gz']	1	https://www.encodeproject.org/files/ENCFF983GGM/@@download/ENCFF983GGM.bed.gz	wget_scored_peaks/ENCFF983GGM.bed.gz
MA0062.2 Gabpa	gabpa	ENCSR331HPA	GM12878	Richard Myers, HAIB	GABPA	['https://www.encodeproject.org/files/ENCFF555KBT/@@download/ENCFF555KBT.bed.gz']	1	https://www.encodeproject.org/files/ENCFF555KBT/@@download/ENCFF555KBT.bed.gz	wget_scored_peaks/ENCFF555KBT.bed.gz
MA0062.2 Gabpa	gabpa	ENCSR269TNX	HepG2	Richard Myers, HAIB	GABPA	['https://www.encodeproject.org/files/ENCFF724DWZ/@@download/ENCFF724DWZ.bed.gz']	1	https://www.encodeproject.org/files/ENCFF724DWZ/@@download/ENCFF724DWZ.bed.gz	wget_scored_peaks/ENCFF724DWZ.bed.gz
MA0062.2 Gabpa	gabpa	ENCSR000BLO	K562	Richard Myers, HAIB	GABPA	['https://www.encodeproject.org/files/ENCFF781AWX/@@download/ENCFF781AWX.bed.gz']	1	https://www.encodeproject.org/files/ENCFF781AWX/@@download/ENCFF781AWX.bed.gz	wget_scored_peaks/ENCFF781AWX.bed.gz
MA0062.2 Gabpa	gabpa	ENCSR000BIW	H1-hESC	Richard Myers, HAIB	GABPA	['https://www.encodeproject.org/files/ENCFF430ARK/@@download/ENCFF430ARK.bed.gz']	1	https://www.encodeproject.org/files/ENCFF430ARK/@@download/ENCFF430ARK.bed.gz	wget_scored_peaks/ENCFF430ARK.bed.gz
MA0062.2 Gabpa	gabpa	ENCSR000BTK	HL-60	Richard Myers, HAIB	GABPA	['https://www.encodeproject.org/files/ENCFF647MCB/@@download/ENCFF647MCB.bed.gz']	1	https://www.encodeproject.org/files/ENCFF647MCB/@@download/ENCFF647MCB.bed.gz	wget_scored_peaks/ENCFF647MCB.bed.gz
MA0062.2 Gabpa	gabpa	ENCSR000BJK	HepG2	Richard Myers, HAIB	GABPA	['https://www.encodeproject.org/files/ENCFF963BWF/@@download/ENCFF963BWF.bed.gz']	1	https://www.encodeproject.org/files/ENCFF963BWF/@@download/ENCFF963BWF.bed.gz	wget_scored_peaks/ENCFF963BWF.bed.gz
MA0138.2 REST	rest	ENCSR892DRK	A549	Bradley Bernstein, Broad	REST	['https://www.encodeproject.org/files/ENCFF946LWW/@@download/ENCFF946LWW.bed.gz']	1	https://www.encodeproject.org/files/ENCFF946LWW/@@download/ENCFF946LWW.bed.gz	wget_scored_peaks/ENCFF946LWW.bed.gz
MA0138.2 REST	rest	ENCSR000BOX	PFSK-1	Richard Myers, HAIB	REST	['https://www.encodeproject.org/files/ENCFF071IVL/@@download/ENCFF071IVL.bed.gz']	1	https://www.encodeproject.org/files/ENCFF071IVL/@@download/ENCFF071IVL.bed.gz	wget_scored_peaks/ENCFF071IVL.bed.gz
MA0138.2 REST	rest	ENCSR000BQS	GM12878	Richard Myers, HAIB	REST	['https://www.encodeproject.org/files/ENCFF300OPW/@@download/ENCFF300OPW.bed.gz']	1	https://www.encodeproject.org/files/ENCFF300OPW/@@download/ENCFF300OPW.bed.gz	wget_scored_peaks/ENCFF300OPW.bed.gz
MA0138.2 REST	rest	ENCSR000BJP	PFSK-1	Richard Myers, HAIB	REST	['https://www.encodeproject.org/files/ENCFF233ZDP/@@download/ENCFF233ZDP.bed.gz']	1	https://www.encodeproject.org/files/ENCFF233ZDP/@@download/ENCFF233ZDP.bed.gz	wget_scored_peaks/ENCFF233ZDP.bed.gz
MA0138.2 REST	rest	ENCSR000BMW	K562	Richard Myers, HAIB	REST	['https://www.encodeproject.org/files/ENCFF286MTX/@@download/ENCFF286MTX.bed.gz']	1	https://www.encodeproject.org/files/ENCFF286MTX/@@download/ENCFF286MTX.bed.gz	wget_scored_peaks/ENCFF286MTX.bed.gz
MA0138.2 REST	rest	ENCSR000BJO	Panc1	Richard Myers, HAIB	REST	['https://www.encodeproject.org/files/ENCFF680ZVD/@@download/ENCFF680ZVD.bed.gz']	1	https://www.encodeproject.org/files/ENCFF680ZVD/@@download/ENCFF680ZVD.bed.gz	wget_scored_peaks/ENCFF680ZVD.bed.gz
MA0138.2 REST	rest	ENCSR663WAR	H1-hESC	Bradley Bernstein, Broad	REST	['https://www.encodeproject.org/files/ENCFF235EJG/@@download/ENCFF235EJG.bed.gz']	1	https://www.encodeproject.org/files/ENCFF235EJG/@@download/ENCFF235EJG.bed.gz	wget_scored_peaks/ENCFF235EJG.bed.gz
MA0138.2 REST	rest	ENCSR000BOZ	SK-N-SH	Richard Myers, HAIB	REST	['https://www.encodeproject.org/files/ENCFF056ITA/@@download/ENCFF056ITA.bed.gz']	1	https://www.encodeproject.org/files/ENCFF056ITA/@@download/ENCFF056ITA.bed.gz	wget_scored_peaks/ENCFF056ITA.bed.gz
MA0138.2 REST	rest	ENCSR000BTF	HL-60	Richard Myers, HAIB	REST	['https://www.encodeproject.org/files/ENCFF080YLK/@@download/ENCFF080YLK.bed.gz']	1	https://www.encodeproject.org/files/ENCFF080YLK/@@download/ENCFF080YLK.bed.gz	wget_scored_peaks/ENCFF080YLK.bed.gz
MA0138.2 REST	rest	ENCSR000BMN	HeLa-S3	Richard Myers, HAIB	REST	['https://www.encodeproject.org/files/ENCFF086TZQ/@@download/ENCFF086TZQ.bed.gz']	1	https://www.encodeproject.org/files/ENCFF086TZQ/@@download/ENCFF086TZQ.bed.gz	wget_scored_peaks/ENCFF086TZQ.bed.gz
MA0138.2 REST	rest	ENCSR896UBV	HEK293	Michael Snyder, Stanford	REST	['https://www.encodeproject.org/files/ENCFF215ANP/@@download/ENCFF215ANP.bed.gz']	1	https://www.encodeproject.org/files/ENCFF215ANP/@@download/ENCFF215ANP.bed.gz	wget_scored_peaks/ENCFF215ANP.bed.gz
MA0138.2 REST	rest	ENCSR000BOT	HepG2	Richard Myers, HAIB	REST	['https://www.encodeproject.org/files/ENCFF272WMM/@@download/ENCFF272WMM.bed.gz']	1	https://www.encodeproject.org/files/ENCFF272WMM/@@download/ENCFF272WMM.bed.gz	wget_scored_peaks/ENCFF272WMM.bed.gz
MA0138.2 REST	rest	ENCSR137ZMQ	K562	Michael Snyder, Stanford	REST	['https://www.encodeproject.org/files/ENCFF048BGI/@@download/ENCFF048BGI.bed.gz']	1	https://www.encodeproject.org/files/ENCFF048BGI/@@download/ENCFF048BGI.bed.gz	wget_scored_peaks/ENCFF048BGI.bed.gz
MA0138.2 REST	rest	ENCSR000BHM	H1-hESC	Richard Myers, HAIB	REST	['https://www.encodeproject.org/files/ENCFF238RWM/@@download/ENCFF238RWM.bed.gz']	1	https://www.encodeproject.org/files/ENCFF238RWM/@@download/ENCFF238RWM.bed.gz	wget_scored_peaks/ENCFF238RWM.bed.gz
MA0138.2 REST	rest	ENCSR000BGF	GM12878	Richard Myers, HAIB	REST	['https://www.encodeproject.org/files/ENCFF137ABA/@@download/ENCFF137ABA.bed.gz']	1	https://www.encodeproject.org/files/ENCFF137ABA/@@download/ENCFF137ABA.bed.gz	wget_scored_peaks/ENCFF137ABA.bed.gz
MA0138.2 REST	rest	ENCSR000BJJ	SK-N-SH	Richard Myers, HAIB	REST	['https://www.encodeproject.org/files/ENCFF602BIH/@@download/ENCFF602BIH.bed.gz']	1	https://www.encodeproject.org/files/ENCFF602BIH/@@download/ENCFF602BIH.bed.gz	wget_scored_peaks/ENCFF602BIH.bed.gz
MA0138.2 REST	rest	ENCSR000BQP	A549	Richard Myers, HAIB	REST	['https://www.encodeproject.org/files/ENCFF102BMN/@@download/ENCFF102BMN.bed.gz']	1	https://www.encodeproject.org/files/ENCFF102BMN/@@download/ENCFF102BMN.bed.gz	wget_scored_peaks/ENCFF102BMN.bed.gz
MA0138.2 REST	rest	ENCSR000BJL	HepG2	Richard Myers, HAIB	REST	['https://www.encodeproject.org/files/ENCFF632CDU/@@download/ENCFF632CDU.bed.gz']	1	https://www.encodeproject.org/files/ENCFF632CDU/@@download/ENCFF632CDU.bed.gz	wget_scored_peaks/ENCFF632CDU.bed.gz
MA0002.2 RUNX1	runx1	ENCSR414TYY	K562	Michael Snyder, Stanford	RUNX1	['https://www.encodeproject.org/files/ENCFF519QJO/@@download/ENCFF519QJO.bed.gz']	1	https://www.encodeproject.org/files/ENCFF519QJO/@@download/ENCFF519QJO.bed.gz	wget_scored_peaks/ENCFF519QJO.bed.gz
MA0002.2 RUNX1	runx1	ENCSR588AKU	K562	Richard Myers, HAIB	RUNX1	['https://www.encodeproject.org/files/ENCFF560AQD/@@download/ENCFF560AQD.bed.gz']	1	https://www.encodeproject.org/files/ENCFF560AQD/@@download/ENCFF560AQD.bed.gz	wget_scored_peaks/ENCFF560AQD.bed.gz
MA0047.2 Foxa2	foxa2	ENCSR000BNI	HepG2	Richard Myers, HAIB	FOXA2	['https://www.encodeproject.org/files/ENCFF069BYU/@@download/ENCFF069BYU.bed.gz']	1	https://www.encodeproject.org/files/ENCFF069BYU/@@download/ENCFF069BYU.bed.gz	wget_scored_peaks/ENCFF069BYU.bed.gz
MA0047.2 Foxa2	foxa2	ENCSR066EBK	HepG2	Michael Snyder, Stanford	FOXA2	['https://www.encodeproject.org/files/ENCFF382LEQ/@@download/ENCFF382LEQ.bed.gz']	1	https://www.encodeproject.org/files/ENCFF382LEQ/@@download/ENCFF382LEQ.bed.gz	wget_scored_peaks/ENCFF382LEQ.bed.gz
MA0151.1 Arid3a	arid3a	ENCSR778UBR	GM12878	Michael Snyder, Stanford	ARID3A	['https://www.encodeproject.org/files/ENCFF881LTJ/@@download/ENCFF881LTJ.bed.gz']	1	https://www.encodeproject.org/files/ENCFF881LTJ/@@download/ENCFF881LTJ.bed.gz	wget_scored_peaks/ENCFF881LTJ.bed.gz
MA0151.1 Arid3a	arid3a	ENCSR231ENE	MCF-7	Michael Snyder, Stanford	ARID3A	['https://www.encodeproject.org/files/ENCFF968ZUU/@@download/ENCFF968ZUU.bed.gz']	1	https://www.encodeproject.org/files/ENCFF968ZUU/@@download/ENCFF968ZUU.bed.gz	wget_scored_peaks/ENCFF968ZUU.bed.gz
MA0151.1 Arid3a	arid3a	ENCSR000EDP	HepG2	Michael Snyder, Stanford	ARID3A	['https://www.encodeproject.org/files/ENCFF845KTS/@@download/ENCFF845KTS.bed.gz']	1	https://www.encodeproject.org/files/ENCFF845KTS/@@download/ENCFF845KTS.bed.gz	wget_scored_peaks/ENCFF845KTS.bed.gz
MA0151.1 Arid3a	arid3a	ENCSR000EFY	K562	Michael Snyder, Stanford	ARID3A	['https://www.encodeproject.org/files/ENCFF954ZUM/@@download/ENCFF954ZUM.bed.gz']	1	https://www.encodeproject.org/files/ENCFF954ZUM/@@download/ENCFF954ZUM.bed.gz	wget_scored_peaks/ENCFF954ZUM.bed.gz
MA0146.2 Zfx	zfx	ENCSR435OQD	MCF-7	Michael Snyder, Stanford	ZFX	['https://www.encodeproject.org/files/ENCFF024KFH/@@download/ENCFF024KFH.bed.gz']	1	https://www.encodeproject.org/files/ENCFF024KFH/@@download/ENCFF024KFH.bed.gz	wget_scored_peaks/ENCFF024KFH.bed.gz
MA0146.2 Zfx	zfx	ENCSR027UFT	C4-2B	Michael Snyder, Stanford	ZFX	['https://www.encodeproject.org/files/ENCFF375LIN/@@download/ENCFF375LIN.bed.gz']	1	https://www.encodeproject.org/files/ENCFF375LIN/@@download/ENCFF375LIN.bed.gz	wget_scored_peaks/ENCFF375LIN.bed.gz
MA0146.2 Zfx	zfx	ENCSR246MLJ	22Rv1	Michael Snyder, Stanford	ZFX	['https://www.encodeproject.org/files/ENCFF695MYF/@@download/ENCFF695MYF.bed.gz']	1	https://www.encodeproject.org/files/ENCFF695MYF/@@download/ENCFF695MYF.bed.gz	wget_scored_peaks/ENCFF695MYF.bed.gz
MA0146.2 Zfx	zfx	ENCSR920ASP	K562	Kevin White, UChicago	ZFX	['https://www.encodeproject.org/files/ENCFF867DSB/@@download/ENCFF867DSB.bed.gz']	1	https://www.encodeproject.org/files/ENCFF867DSB/@@download/ENCFF867DSB.bed.gz	wget_scored_peaks/ENCFF867DSB.bed.gz
MA0146.2 Zfx	zfx	ENCSR503GVO	HCT116	Michael Snyder, Stanford	ZFX	['https://www.encodeproject.org/files/ENCFF311XMJ/@@download/ENCFF311XMJ.bed.gz']	1	https://www.encodeproject.org/files/ENCFF311XMJ/@@download/ENCFF311XMJ.bed.gz	wget_scored_peaks/ENCFF311XMJ.bed.gz
MA0146.2 Zfx	zfx	ENCSR218GSN	HEK293T	Michael Snyder, Stanford	ZFX	['https://www.encodeproject.org/files/ENCFF474EJT/@@download/ENCFF474EJT.bed.gz']	1	https://www.encodeproject.org/files/ENCFF474EJT/@@download/ENCFF474EJT.bed.gz	wget_scored_peaks/ENCFF474EJT.bed.gz
MA0516.1 SP2	sp2	ENCSR807LQP	HEK293	Michael Snyder, Stanford	SP2	['https://www.encodeproject.org/files/ENCFF032OFJ/@@download/ENCFF032OFJ.bed.gz']	1	https://www.encodeproject.org/files/ENCFF032OFJ/@@download/ENCFF032OFJ.bed.gz	wget_scored_peaks/ENCFF032OFJ.bed.gz
MA0515.1 Sox6	sox6	ENCSR788RSW	K562	Michael Snyder, Stanford	SOX6	['https://www.encodeproject.org/files/ENCFF477QJR/@@download/ENCFF477QJR.bed.gz']	1	https://www.encodeproject.org/files/ENCFF477QJR/@@download/ENCFF477QJR.bed.gz	wget_scored_peaks/ENCFF477QJR.bed.gz
MA0515.1 Sox6	sox6	ENCSR543BVU	HepG2	Michael Snyder, Stanford	SOX6	['https://www.encodeproject.org/files/ENCFF162FAG/@@download/ENCFF162FAG.bed.gz']	1	https://www.encodeproject.org/files/ENCFF162FAG/@@download/ENCFF162FAG.bed.gz	wget_scored_peaks/ENCFF162FAG.bed.gz
MA0509.1 Rfx1	rfx1	ENCSR928API	HepG2	Michael Snyder, Stanford	RFX1	['https://www.encodeproject.org/files/ENCFF996KHW/@@download/ENCFF996KHW.bed.gz']	1	https://www.encodeproject.org/files/ENCFF996KHW/@@download/ENCFF996KHW.bed.gz	wget_scored_peaks/ENCFF996KHW.bed.gz
MA0509.1 Rfx1	rfx1	ENCSR788XNX	MCF-7	Michael Snyder, Stanford	RFX1	['https://www.encodeproject.org/files/ENCFF642HNJ/@@download/ENCFF642HNJ.bed.gz']	1	https://www.encodeproject.org/files/ENCFF642HNJ/@@download/ENCFF642HNJ.bed.gz	wget_scored_peaks/ENCFF642HNJ.bed.gz
MA0509.1 Rfx1	rfx1	ENCSR066TET	MCF-7	Michael Snyder, Stanford	RFX1	['https://www.encodeproject.org/files/ENCFF510UZK/@@download/ENCFF510UZK.bed.gz']	1	https://www.encodeproject.org/files/ENCFF510UZK/@@download/ENCFF510UZK.bed.gz	wget_scored_peaks/ENCFF510UZK.bed.gz
MA0509.1 Rfx1	rfx1	ENCSR968GIB	K562	Michael Snyder, Stanford	RFX1	['https://www.encodeproject.org/files/ENCFF588ASX/@@download/ENCFF588ASX.bed.gz']	1	https://www.encodeproject.org/files/ENCFF588ASX/@@download/ENCFF588ASX.bed.gz	wget_scored_peaks/ENCFF588ASX.bed.gz
MA0509.1 Rfx1	rfx1	ENCSR041AXL	K562	Michael Snyder, Stanford	RFX1	['https://www.encodeproject.org/files/ENCFF482TTM/@@download/ENCFF482TTM.bed.gz']	1	https://www.encodeproject.org/files/ENCFF482TTM/@@download/ENCFF482TTM.bed.gz	wget_scored_peaks/ENCFF482TTM.bed.gz
MA0507.1 POU2F2	pou2f2	ENCSR000BII	GM12891	Richard Myers, HAIB	POU2F2	['https://www.encodeproject.org/files/ENCFF801RGY/@@download/ENCFF801RGY.bed.gz']	1	https://www.encodeproject.org/files/ENCFF801RGY/@@download/ENCFF801RGY.bed.gz	wget_scored_peaks/ENCFF801RGY.bed.gz
MA0506.1 NRF1	nrf1	ENCSR998AJK	K562	Michael Snyder, Stanford	NRF1	['https://www.encodeproject.org/files/ENCFF490KOA/@@download/ENCFF490KOA.bed.gz']	1	https://www.encodeproject.org/files/ENCFF490KOA/@@download/ENCFF490KOA.bed.gz	wget_scored_peaks/ENCFF490KOA.bed.gz
MA0506.1 NRF1	nrf1	ENCSR000DZO	GM12878	Michael Snyder, Stanford	NRF1	['https://www.encodeproject.org/files/ENCFF058MCE/@@download/ENCFF058MCE.bed.gz']	1	https://www.encodeproject.org/files/ENCFF058MCE/@@download/ENCFF058MCE.bed.gz	wget_scored_peaks/ENCFF058MCE.bed.gz
MA0506.1 NRF1	nrf1	ENCSR853ADA	HepG2	Richard Myers, HAIB	NRF1	['https://www.encodeproject.org/files/ENCFF531ASI/@@download/ENCFF531ASI.bed.gz']	1	https://www.encodeproject.org/files/ENCFF531ASI/@@download/ENCFF531ASI.bed.gz	wget_scored_peaks/ENCFF531ASI.bed.gz
MA0506.1 NRF1	nrf1	ENCSR494TDU	K562	Michael Snyder, Stanford	NRF1	['https://www.encodeproject.org/files/ENCFF535XLA/@@download/ENCFF535XLA.bed.gz']	1	https://www.encodeproject.org/files/ENCFF535XLA/@@download/ENCFF535XLA.bed.gz	wget_scored_peaks/ENCFF535XLA.bed.gz
MA0506.1 NRF1	nrf1	ENCSR000ECC	H1-hESC	Michael Snyder, Stanford	NRF1	['https://www.encodeproject.org/files/ENCFF224ZJY/@@download/ENCFF224ZJY.bed.gz']	1	https://www.encodeproject.org/files/ENCFF224ZJY/@@download/ENCFF224ZJY.bed.gz	wget_scored_peaks/ENCFF224ZJY.bed.gz
MA0506.1 NRF1	nrf1	ENCSR837EYC	K562	Richard Myers, HAIB	NRF1	['https://www.encodeproject.org/files/ENCFF636TZL/@@download/ENCFF636TZL.bed.gz']	1	https://www.encodeproject.org/files/ENCFF636TZL/@@download/ENCFF636TZL.bed.gz	wget_scored_peaks/ENCFF636TZL.bed.gz
MA0506.1 NRF1	nrf1	ENCSR000EEH	HepG2	Michael Snyder, Stanford	NRF1	['https://www.encodeproject.org/files/ENCFF359WRW/@@download/ENCFF359WRW.bed.gz']	1	https://www.encodeproject.org/files/ENCFF359WRW/@@download/ENCFF359WRW.bed.gz	wget_scored_peaks/ENCFF359WRW.bed.gz
MA0506.1 NRF1	nrf1	ENCSR135ANT	MCF-7	Michael Snyder, Stanford	NRF1	['https://www.encodeproject.org/files/ENCFF757DXV/@@download/ENCFF757DXV.bed.gz']	1	https://www.encodeproject.org/files/ENCFF757DXV/@@download/ENCFF757DXV.bed.gz	wget_scored_peaks/ENCFF757DXV.bed.gz
MA0504.1 NR2C2	nr2c2	ENCSR750LYM	K562	Kevin White, UChicago	NR2C2	['https://www.encodeproject.org/files/ENCFF503GGD/@@download/ENCFF503GGD.bed.gz']	1	https://www.encodeproject.org/files/ENCFF503GGD/@@download/ENCFF503GGD.bed.gz	wget_scored_peaks/ENCFF503GGD.bed.gz
MA0504.1 NR2C2	nr2c2	ENCSR000EUL	GM12878	Peggy Farnham, USC	NR2C2	['https://www.encodeproject.org/files/ENCFF548GRF/@@download/ENCFF548GRF.bed.gz']	1	https://www.encodeproject.org/files/ENCFF548GRF/@@download/ENCFF548GRF.bed.gz	wget_scored_peaks/ENCFF548GRF.bed.gz
MA0504.1 NR2C2	nr2c2	ENCSR000EWH	K562	Peggy Farnham, USC	NR2C2	['https://www.encodeproject.org/files/ENCFF430YGK/@@download/ENCFF430YGK.bed.gz']	1	https://www.encodeproject.org/files/ENCFF430YGK/@@download/ENCFF430YGK.bed.gz	wget_scored_peaks/ENCFF430YGK.bed.gz
MA0502.1 NFYB	nfyb	ENCSR000DNM	GM12878	Kevin Struhl, HMS	NFYB	['https://www.encodeproject.org/files/ENCFF129RNC/@@download/ENCFF129RNC.bed.gz']	1	https://www.encodeproject.org/files/ENCFF129RNC/@@download/ENCFF129RNC.bed.gz	wget_scored_peaks/ENCFF129RNC.bed.gz
MA0497.1 MEF2C	mef2c	ENCSR000BNG	GM12878	Richard Myers, HAIB	MEF2C	['https://www.encodeproject.org/files/ENCFF557ZWN/@@download/ENCFF557ZWN.bed.gz']	1	https://www.encodeproject.org/files/ENCFF557ZWN/@@download/ENCFF557ZWN.bed.gz	wget_scored_peaks/ENCFF557ZWN.bed.gz
MA0493.1 Klf1	klf1	ENCSR859BMR	HEK293	Michael Snyder, Stanford	KLF1	['https://www.encodeproject.org/files/ENCFF269CDX/@@download/ENCFF269CDX.bed.gz']	1	https://www.encodeproject.org/files/ENCFF269CDX/@@download/ENCFF269CDX.bed.gz	wget_scored_peaks/ENCFF269CDX.bed.gz
MA0493.1 Klf1	klf1	ENCSR550HCT	K562	Michael Snyder, Stanford	KLF1	['https://www.encodeproject.org/files/ENCFF344ZPO/@@download/ENCFF344ZPO.bed.gz']	1	https://www.encodeproject.org/files/ENCFF344ZPO/@@download/ENCFF344ZPO.bed.gz	wget_scored_peaks/ENCFF344ZPO.bed.gz
MA0492.1 JUND(var.2)	jund	ENCSR000BRF	A549	Richard Myers, HAIB	JUND	['https://www.encodeproject.org/files/ENCFF816QLR/@@download/ENCFF816QLR.bed.gz']	1	https://www.encodeproject.org/files/ENCFF816QLR/@@download/ENCFF816QLR.bed.gz	wget_scored_peaks/ENCFF816QLR.bed.gz
MA0492.1 JUND(var.2)	jund	ENCSR000EGN	K562	Michael Snyder, Stanford	JUND	['https://www.encodeproject.org/files/ENCFF571YBD/@@download/ENCFF571YBD.bed.gz']	1	https://www.encodeproject.org/files/ENCFF571YBD/@@download/ENCFF571YBD.bed.gz	wget_scored_peaks/ENCFF571YBD.bed.gz
MA0492.1 JUND(var.2)	jund	ENCSR000BGK	HepG2	Richard Myers, HAIB	JUND	['https://www.encodeproject.org/files/ENCFF684IDW/@@download/ENCFF684IDW.bed.gz']	1	https://www.encodeproject.org/files/ENCFF684IDW/@@download/ENCFF684IDW.bed.gz	wget_scored_peaks/ENCFF684IDW.bed.gz
MA0492.1 JUND(var.2)	jund	ENCSR000EIB	SK-N-SH	Michael Snyder, Stanford	JUND	['https://www.encodeproject.org/files/ENCFF693HAG/@@download/ENCFF693HAG.bed.gz']	1	https://www.encodeproject.org/files/ENCFF693HAG/@@download/ENCFF693HAG.bed.gz	wget_scored_peaks/ENCFF693HAG.bed.gz
MA0492.1 JUND(var.2)	jund	ENCSR000BVO	T47D	Richard Myers, HAIB	JUND	['https://www.encodeproject.org/files/ENCFF718MNT/@@download/ENCFF718MNT.bed.gz']	1	https://www.encodeproject.org/files/ENCFF718MNT/@@download/ENCFF718MNT.bed.gz	wget_scored_peaks/ENCFF718MNT.bed.gz
MA0492.1 JUND(var.2)	jund	ENCSR000DYS	GM12878	Michael Snyder, Stanford	JUND	['https://www.encodeproject.org/files/ENCFF656JQS/@@download/ENCFF656JQS.bed.gz']	1	https://www.encodeproject.org/files/ENCFF656JQS/@@download/ENCFF656JQS.bed.gz	wget_scored_peaks/ENCFF656JQS.bed.gz
MA0492.1 JUND(var.2)	jund	ENCSR000BSU	MCF-7	Richard Myers, HAIB	JUND	['https://www.encodeproject.org/files/ENCFF106WSZ/@@download/ENCFF106WSZ.bed.gz']	1	https://www.encodeproject.org/files/ENCFF106WSZ/@@download/ENCFF106WSZ.bed.gz	wget_scored_peaks/ENCFF106WSZ.bed.gz
MA0492.1 JUND(var.2)	jund	ENCSR000EEI	HepG2	Michael Snyder, Stanford	JUND	['https://www.encodeproject.org/files/ENCFF040TDG/@@download/ENCFF040TDG.bed.gz']	1	https://www.encodeproject.org/files/ENCFF040TDG/@@download/ENCFF040TDG.bed.gz	wget_scored_peaks/ENCFF040TDG.bed.gz
MA0492.1 JUND(var.2)	jund	ENCSR000EBZ	H1-hESC	Michael Snyder, Stanford	JUND	['https://www.encodeproject.org/files/ENCFF279SMK/@@download/ENCFF279SMK.bed.gz']	1	https://www.encodeproject.org/files/ENCFF279SMK/@@download/ENCFF279SMK.bed.gz	wget_scored_peaks/ENCFF279SMK.bed.gz
MA0492.1 JUND(var.2)	jund	ENCSR000BSK	SK-N-SH	Richard Myers, HAIB	JUND	['https://www.encodeproject.org/files/ENCFF682AGQ/@@download/ENCFF682AGQ.bed.gz']	1	https://www.encodeproject.org/files/ENCFF682AGQ/@@download/ENCFF682AGQ.bed.gz	wget_scored_peaks/ENCFF682AGQ.bed.gz
MA0492.1 JUND(var.2)	jund	ENCSR000BKP	H1-hESC	Richard Myers, HAIB	JUND	['https://www.encodeproject.org/files/ENCFF122MRV/@@download/ENCFF122MRV.bed.gz']	1	https://www.encodeproject.org/files/ENCFF122MRV/@@download/ENCFF122MRV.bed.gz	wget_scored_peaks/ENCFF122MRV.bed.gz
MA0492.1 JUND(var.2)	jund	ENCSR000BSA	HCT116	Richard Myers, HAIB	JUND	['https://www.encodeproject.org/files/ENCFF848GBZ/@@download/ENCFF848GBZ.bed.gz']	1	https://www.encodeproject.org/files/ENCFF848GBZ/@@download/ENCFF848GBZ.bed.gz	wget_scored_peaks/ENCFF848GBZ.bed.gz
MA0491.1 JUND	jund	ENCSR000BRF	A549	Richard Myers, HAIB	JUND	['https://www.encodeproject.org/files/ENCFF816QLR/@@download/ENCFF816QLR.bed.gz']	1	https://www.encodeproject.org/files/ENCFF816QLR/@@download/ENCFF816QLR.bed.gz	wget_scored_peaks/ENCFF816QLR.bed.gz
MA0491.1 JUND	jund	ENCSR000EGN	K562	Michael Snyder, Stanford	JUND	['https://www.encodeproject.org/files/ENCFF571YBD/@@download/ENCFF571YBD.bed.gz']	1	https://www.encodeproject.org/files/ENCFF571YBD/@@download/ENCFF571YBD.bed.gz	wget_scored_peaks/ENCFF571YBD.bed.gz
MA0491.1 JUND	jund	ENCSR000BGK	HepG2	Richard Myers, HAIB	JUND	['https://www.encodeproject.org/files/ENCFF684IDW/@@download/ENCFF684IDW.bed.gz']	1	https://www.encodeproject.org/files/ENCFF684IDW/@@download/ENCFF684IDW.bed.gz	wget_scored_peaks/ENCFF684IDW.bed.gz
MA0491.1 JUND	jund	ENCSR000EIB	SK-N-SH	Michael Snyder, Stanford	JUND	['https://www.encodeproject.org/files/ENCFF693HAG/@@download/ENCFF693HAG.bed.gz']	1	https://www.encodeproject.org/files/ENCFF693HAG/@@download/ENCFF693HAG.bed.gz	wget_scored_peaks/ENCFF693HAG.bed.gz
MA0491.1 JUND	jund	ENCSR000BVO	T47D	Richard Myers, HAIB	JUND	['https://www.encodeproject.org/files/ENCFF718MNT/@@download/ENCFF718MNT.bed.gz']	1	https://www.encodeproject.org/files/ENCFF718MNT/@@download/ENCFF718MNT.bed.gz	wget_scored_peaks/ENCFF718MNT.bed.gz
MA0491.1 JUND	jund	ENCSR000DYS	GM12878	Michael Snyder, Stanford	JUND	['https://www.encodeproject.org/files/ENCFF656JQS/@@download/ENCFF656JQS.bed.gz']	1	https://www.encodeproject.org/files/ENCFF656JQS/@@download/ENCFF656JQS.bed.gz	wget_scored_peaks/ENCFF656JQS.bed.gz
MA0491.1 JUND	jund	ENCSR000BSU	MCF-7	Richard Myers, HAIB	JUND	['https://www.encodeproject.org/files/ENCFF106WSZ/@@download/ENCFF106WSZ.bed.gz']	1	https://www.encodeproject.org/files/ENCFF106WSZ/@@download/ENCFF106WSZ.bed.gz	wget_scored_peaks/ENCFF106WSZ.bed.gz
MA0491.1 JUND	jund	ENCSR000EEI	HepG2	Michael Snyder, Stanford	JUND	['https://www.encodeproject.org/files/ENCFF040TDG/@@download/ENCFF040TDG.bed.gz']	1	https://www.encodeproject.org/files/ENCFF040TDG/@@download/ENCFF040TDG.bed.gz	wget_scored_peaks/ENCFF040TDG.bed.gz
MA0491.1 JUND	jund	ENCSR000EBZ	H1-hESC	Michael Snyder, Stanford	JUND	['https://www.encodeproject.org/files/ENCFF279SMK/@@download/ENCFF279SMK.bed.gz']	1	https://www.encodeproject.org/files/ENCFF279SMK/@@download/ENCFF279SMK.bed.gz	wget_scored_peaks/ENCFF279SMK.bed.gz
MA0491.1 JUND	jund	ENCSR000BSK	SK-N-SH	Richard Myers, HAIB	JUND	['https://www.encodeproject.org/files/ENCFF682AGQ/@@download/ENCFF682AGQ.bed.gz']	1	https://www.encodeproject.org/files/ENCFF682AGQ/@@download/ENCFF682AGQ.bed.gz	wget_scored_peaks/ENCFF682AGQ.bed.gz
MA0491.1 JUND	jund	ENCSR000BKP	H1-hESC	Richard Myers, HAIB	JUND	['https://www.encodeproject.org/files/ENCFF122MRV/@@download/ENCFF122MRV.bed.gz']	1	https://www.encodeproject.org/files/ENCFF122MRV/@@download/ENCFF122MRV.bed.gz	wget_scored_peaks/ENCFF122MRV.bed.gz
MA0491.1 JUND	jund	ENCSR000BSA	HCT116	Richard Myers, HAIB	JUND	['https://www.encodeproject.org/files/ENCFF848GBZ/@@download/ENCFF848GBZ.bed.gz']	1	https://www.encodeproject.org/files/ENCFF848GBZ/@@download/ENCFF848GBZ.bed.gz	wget_scored_peaks/ENCFF848GBZ.bed.gz
MA0490.1 JUNB	junb	ENCSR795IYP	K562	Richard Myers, HAIB	JUNB	['https://www.encodeproject.org/files/ENCFF867NYH/@@download/ENCFF867NYH.bed.gz']	1	https://www.encodeproject.org/files/ENCFF867NYH/@@download/ENCFF867NYH.bed.gz	wget_scored_peaks/ENCFF867NYH.bed.gz
MA0490.1 JUNB	junb	ENCSR897MMC	GM12878	Richard Myers, HAIB	JUNB	['https://www.encodeproject.org/files/ENCFF646YJW/@@download/ENCFF646YJW.bed.gz']	1	https://www.encodeproject.org/files/ENCFF646YJW/@@download/ENCFF646YJW.bed.gz	wget_scored_peaks/ENCFF646YJW.bed.gz
MA1140.1 JUNB(var.2)	junb	ENCSR795IYP	K562	Richard Myers, HAIB	JUNB	['https://www.encodeproject.org/files/ENCFF867NYH/@@download/ENCFF867NYH.bed.gz']	1	https://www.encodeproject.org/files/ENCFF867NYH/@@download/ENCFF867NYH.bed.gz	wget_scored_peaks/ENCFF867NYH.bed.gz
MA1140.1 JUNB(var.2)	junb	ENCSR897MMC	GM12878	Richard Myers, HAIB	JUNB	['https://www.encodeproject.org/files/ENCFF646YJW/@@download/ENCFF646YJW.bed.gz']	1	https://www.encodeproject.org/files/ENCFF646YJW/@@download/ENCFF646YJW.bed.gz	wget_scored_peaks/ENCFF646YJW.bed.gz
MA0489.1 JUN(var.2)	jun	ENCSR176EXN	MCF-7	Michael Snyder, Stanford	JUN	['https://www.encodeproject.org/files/ENCFF521WPO/@@download/ENCFF521WPO.bed.gz']	1	https://www.encodeproject.org/files/ENCFF521WPO/@@download/ENCFF521WPO.bed.gz	wget_scored_peaks/ENCFF521WPO.bed.gz
MA0489.1 JUN(var.2)	jun	ENCSR000ECA	H1-hESC	Michael Snyder, Stanford	JUN	['https://www.encodeproject.org/files/ENCFF059JHF/@@download/ENCFF059JHF.bed.gz']	1	https://www.encodeproject.org/files/ENCFF059JHF/@@download/ENCFF059JHF.bed.gz	wget_scored_peaks/ENCFF059JHF.bed.gz
MA0489.1 JUN(var.2)	jun	ENCSR996DUT	A549	Michael Snyder, Stanford	JUN	['https://www.encodeproject.org/files/ENCFF930ARL/@@download/ENCFF930ARL.bed.gz']	1	https://www.encodeproject.org/files/ENCFF930ARL/@@download/ENCFF930ARL.bed.gz	wget_scored_peaks/ENCFF930ARL.bed.gz
MA0489.1 JUN(var.2)	jun	ENCSR000EZW	K562	Sherman Weissman, Yale	JUN	['https://www.encodeproject.org/files/ENCFF023XYC/@@download/ENCFF023XYC.bed.gz']	1	https://www.encodeproject.org/files/ENCFF023XYC/@@download/ENCFF023XYC.bed.gz	wget_scored_peaks/ENCFF023XYC.bed.gz
MA0489.1 JUN(var.2)	jun	ENCSR000EFS	K562	Michael Snyder, Stanford	JUN	['https://www.encodeproject.org/files/ENCFF283XPJ/@@download/ENCFF283XPJ.bed.gz']	1	https://www.encodeproject.org/files/ENCFF283XPJ/@@download/ENCFF283XPJ.bed.gz	wget_scored_peaks/ENCFF283XPJ.bed.gz
MA0489.1 JUN(var.2)	jun	ENCSR000EZT	K562	Sherman Weissman, Yale	JUN	['https://www.encodeproject.org/files/ENCFF291UMT/@@download/ENCFF291UMT.bed.gz']	1	https://www.encodeproject.org/files/ENCFF291UMT/@@download/ENCFF291UMT.bed.gz	wget_scored_peaks/ENCFF291UMT.bed.gz
MA0489.1 JUN(var.2)	jun	ENCSR000EZX	K562	Sherman Weissman, Yale	JUN	['https://www.encodeproject.org/files/ENCFF862SHH/@@download/ENCFF862SHH.bed.gz']	1	https://www.encodeproject.org/files/ENCFF862SHH/@@download/ENCFF862SHH.bed.gz	wget_scored_peaks/ENCFF862SHH.bed.gz
MA0489.1 JUN(var.2)	jun	ENCSR000EGH	K562	Michael Snyder, Stanford	JUN	['https://www.encodeproject.org/files/ENCFF858PRX/@@download/ENCFF858PRX.bed.gz']	1	https://www.encodeproject.org/files/ENCFF858PRX/@@download/ENCFF858PRX.bed.gz	wget_scored_peaks/ENCFF858PRX.bed.gz
MA0488.1 JUN	jun	ENCSR176EXN	MCF-7	Michael Snyder, Stanford	JUN	['https://www.encodeproject.org/files/ENCFF521WPO/@@download/ENCFF521WPO.bed.gz']	1	https://www.encodeproject.org/files/ENCFF521WPO/@@download/ENCFF521WPO.bed.gz	wget_scored_peaks/ENCFF521WPO.bed.gz
MA0488.1 JUN	jun	ENCSR000ECA	H1-hESC	Michael Snyder, Stanford	JUN	['https://www.encodeproject.org/files/ENCFF059JHF/@@download/ENCFF059JHF.bed.gz']	1	https://www.encodeproject.org/files/ENCFF059JHF/@@download/ENCFF059JHF.bed.gz	wget_scored_peaks/ENCFF059JHF.bed.gz
MA0488.1 JUN	jun	ENCSR996DUT	A549	Michael Snyder, Stanford	JUN	['https://www.encodeproject.org/files/ENCFF930ARL/@@download/ENCFF930ARL.bed.gz']	1	https://www.encodeproject.org/files/ENCFF930ARL/@@download/ENCFF930ARL.bed.gz	wget_scored_peaks/ENCFF930ARL.bed.gz
MA0488.1 JUN	jun	ENCSR000EZW	K562	Sherman Weissman, Yale	JUN	['https://www.encodeproject.org/files/ENCFF023XYC/@@download/ENCFF023XYC.bed.gz']	1	https://www.encodeproject.org/files/ENCFF023XYC/@@download/ENCFF023XYC.bed.gz	wget_scored_peaks/ENCFF023XYC.bed.gz
MA0488.1 JUN	jun	ENCSR000EFS	K562	Michael Snyder, Stanford	JUN	['https://www.encodeproject.org/files/ENCFF283XPJ/@@download/ENCFF283XPJ.bed.gz']	1	https://www.encodeproject.org/files/ENCFF283XPJ/@@download/ENCFF283XPJ.bed.gz	wget_scored_peaks/ENCFF283XPJ.bed.gz
MA0488.1 JUN	jun	ENCSR000EZT	K562	Sherman Weissman, Yale	JUN	['https://www.encodeproject.org/files/ENCFF291UMT/@@download/ENCFF291UMT.bed.gz']	1	https://www.encodeproject.org/files/ENCFF291UMT/@@download/ENCFF291UMT.bed.gz	wget_scored_peaks/ENCFF291UMT.bed.gz
MA0488.1 JUN	jun	ENCSR000EZX	K562	Sherman Weissman, Yale	JUN	['https://www.encodeproject.org/files/ENCFF862SHH/@@download/ENCFF862SHH.bed.gz']	1	https://www.encodeproject.org/files/ENCFF862SHH/@@download/ENCFF862SHH.bed.gz	wget_scored_peaks/ENCFF862SHH.bed.gz
MA0488.1 JUN	jun	ENCSR000EGH	K562	Michael Snyder, Stanford	JUN	['https://www.encodeproject.org/files/ENCFF858PRX/@@download/ENCFF858PRX.bed.gz']	1	https://www.encodeproject.org/files/ENCFF858PRX/@@download/ENCFF858PRX.bed.gz	wget_scored_peaks/ENCFF858PRX.bed.gz
MA0484.1 HNF4G	hnf4g	ENCSR000BNJ	HepG2	Richard Myers, HAIB	HNF4G	['https://www.encodeproject.org/files/ENCFF913VUR/@@download/ENCFF913VUR.bed.gz']	1	https://www.encodeproject.org/files/ENCFF913VUR/@@download/ENCFF913VUR.bed.gz	wget_scored_peaks/ENCFF913VUR.bed.gz
MA0483.1 Gfi1b	gfi1b	ENCSR445PDR	HEK293	Michael Snyder, Stanford	GFI1B	['https://www.encodeproject.org/files/ENCFF834MTU/@@download/ENCFF834MTU.bed.gz']	1	https://www.encodeproject.org/files/ENCFF834MTU/@@download/ENCFF834MTU.bed.gz	wget_scored_peaks/ENCFF834MTU.bed.gz
MA0482.1 Gata4	gata4	ENCSR590CNM	HepG2	Richard Myers, HAIB	GATA4	['https://www.encodeproject.org/files/ENCFF163FRZ/@@download/ENCFF163FRZ.bed.gz']	1	https://www.encodeproject.org/files/ENCFF163FRZ/@@download/ENCFF163FRZ.bed.gz	wget_scored_peaks/ENCFF163FRZ.bed.gz
MA0478.1 FOSL2	fosl2	ENCSR546KCN	MCF-7	Kevin White, UChicago	FOSL2	['https://www.encodeproject.org/files/ENCFF461EVQ/@@download/ENCFF461EVQ.bed.gz']	1	https://www.encodeproject.org/files/ENCFF461EVQ/@@download/ENCFF461EVQ.bed.gz	wget_scored_peaks/ENCFF461EVQ.bed.gz
MA0478.1 FOSL2	fosl2	ENCSR000BQO	A549	Richard Myers, HAIB	FOSL2	['https://www.encodeproject.org/files/ENCFF477TDU/@@download/ENCFF477TDU.bed.gz']	1	https://www.encodeproject.org/files/ENCFF477TDU/@@download/ENCFF477TDU.bed.gz	wget_scored_peaks/ENCFF477TDU.bed.gz
MA0478.1 FOSL2	fosl2	ENCSR000BHP	HepG2	Richard Myers, HAIB	FOSL2	['https://www.encodeproject.org/files/ENCFF651QYC/@@download/ENCFF651QYC.bed.gz']	1	https://www.encodeproject.org/files/ENCFF651QYC/@@download/ENCFF651QYC.bed.gz	wget_scored_peaks/ENCFF651QYC.bed.gz
MA0477.1 FOSL1	fosl1	ENCSR239ZLZ	K562	Kevin White, UChicago	FOSL1	['https://www.encodeproject.org/files/ENCFF485TYY/@@download/ENCFF485TYY.bed.gz']	1	https://www.encodeproject.org/files/ENCFF485TYY/@@download/ENCFF485TYY.bed.gz	wget_scored_peaks/ENCFF485TYY.bed.gz
MA0477.1 FOSL1	fosl1	ENCSR000BMV	K562	Richard Myers, HAIB	FOSL1	['https://www.encodeproject.org/files/ENCFF352JPL/@@download/ENCFF352JPL.bed.gz']	1	https://www.encodeproject.org/files/ENCFF352JPL/@@download/ENCFF352JPL.bed.gz	wget_scored_peaks/ENCFF352JPL.bed.gz
MA0477.1 FOSL1	fosl1	ENCSR000BNS	H1-hESC	Richard Myers, HAIB	FOSL1	['https://www.encodeproject.org/files/ENCFF759SBD/@@download/ENCFF759SBD.bed.gz']	1	https://www.encodeproject.org/files/ENCFF759SBD/@@download/ENCFF759SBD.bed.gz	wget_scored_peaks/ENCFF759SBD.bed.gz
MA0476.1 FOS	fos	ENCSR000DOO	MCF 10A	Kevin Struhl, HMS	FOS	['https://www.encodeproject.org/files/ENCFF544LDD/@@download/ENCFF544LDD.bed.gz']	1	https://www.encodeproject.org/files/ENCFF544LDD/@@download/ENCFF544LDD.bed.gz	wget_scored_peaks/ENCFF544LDD.bed.gz
MA0476.1 FOS	fos	ENCSR569XNP	MCF-7	Michael Snyder, Stanford	FOS	['https://www.encodeproject.org/files/ENCFF888RBY/@@download/ENCFF888RBY.bed.gz']	1	https://www.encodeproject.org/files/ENCFF888RBY/@@download/ENCFF888RBY.bed.gz	wget_scored_peaks/ENCFF888RBY.bed.gz
MA0476.1 FOS	fos	ENCSR000DOP	MCF 10A	Kevin Struhl, HMS	FOS	['https://www.encodeproject.org/files/ENCFF184BSU/@@download/ENCFF184BSU.bed.gz']	1	https://www.encodeproject.org/files/ENCFF184BSU/@@download/ENCFF184BSU.bed.gz	wget_scored_peaks/ENCFF184BSU.bed.gz
MA0476.1 FOS	fos	ENCSR124AIG	IMR-90	Michael Snyder, Stanford	FOS	['https://www.encodeproject.org/files/ENCFF287VQK/@@download/ENCFF287VQK.bed.gz']	1	https://www.encodeproject.org/files/ENCFF287VQK/@@download/ENCFF287VQK.bed.gz	wget_scored_peaks/ENCFF287VQK.bed.gz
MA0476.1 FOS	fos	ENCSR000DOT	MCF 10A	Kevin Struhl, HMS	FOS	['https://www.encodeproject.org/files/ENCFF190LMG/@@download/ENCFF190LMG.bed.gz']	1	https://www.encodeproject.org/files/ENCFF190LMG/@@download/ENCFF190LMG.bed.gz	wget_scored_peaks/ENCFF190LMG.bed.gz
MA0471.1 E2F6	e2f6	ENCSR000BLI	K562	Richard Myers, HAIB	E2F6	['https://www.encodeproject.org/files/ENCFF111LUX/@@download/ENCFF111LUX.bed.gz']	1	https://www.encodeproject.org/files/ENCFF111LUX/@@download/ENCFF111LUX.bed.gz	wget_scored_peaks/ENCFF111LUX.bed.gz
MA0470.1 E2F4	e2f4	ENCSR000DYY	GM12878	Michael Snyder, Stanford	E2F4	['https://www.encodeproject.org/files/ENCFF132LKV/@@download/ENCFF132LKV.bed.gz']	1	https://www.encodeproject.org/files/ENCFF132LKV/@@download/ENCFF132LKV.bed.gz	wget_scored_peaks/ENCFF132LKV.bed.gz
MA0470.1 E2F4	e2f4	ENCSR505NMN	MCF-7	Kevin White, UChicago	E2F4	['https://www.encodeproject.org/files/ENCFF872LJF/@@download/ENCFF872LJF.bed.gz']	1	https://www.encodeproject.org/files/ENCFF872LJF/@@download/ENCFF872LJF.bed.gz	wget_scored_peaks/ENCFF872LJF.bed.gz
MA0463.1 Bcl6	bcl6	ENCSR759BDG	HepG2	Richard Myers, HAIB	BCL6	['https://www.encodeproject.org/files/ENCFF716PEJ/@@download/ENCFF716PEJ.bed.gz']	1	https://www.encodeproject.org/files/ENCFF716PEJ/@@download/ENCFF716PEJ.bed.gz	wget_scored_peaks/ENCFF716PEJ.bed.gz
MA0521.1 Tcf12	tcf12	ENCSR744WOO	K562	Michael Snyder, Stanford	TCF12	['https://www.encodeproject.org/files/ENCFF269WSX/@@download/ENCFF269WSX.bed.gz']	1	https://www.encodeproject.org/files/ENCFF269WSX/@@download/ENCFF269WSX.bed.gz	wget_scored_peaks/ENCFF269WSX.bed.gz
MA0521.1 Tcf12	tcf12	ENCSR894SXR	HepG2	Michael Snyder, Stanford	TCF12	['https://www.encodeproject.org/files/ENCFF763XOQ/@@download/ENCFF763XOQ.bed.gz']	1	https://www.encodeproject.org/files/ENCFF763XOQ/@@download/ENCFF763XOQ.bed.gz	wget_scored_peaks/ENCFF763XOQ.bed.gz
MA0521.1 Tcf12	tcf12	ENCSR725VFL	GM12878	Michael Snyder, Stanford	TCF12	['https://www.encodeproject.org/files/ENCFF262WGY/@@download/ENCFF262WGY.bed.gz']	1	https://www.encodeproject.org/files/ENCFF262WGY/@@download/ENCFF262WGY.bed.gz	wget_scored_peaks/ENCFF262WGY.bed.gz
MA0521.1 Tcf12	tcf12	ENCSR189TRZ	K562	Michael Snyder, Stanford	TCF12	['https://www.encodeproject.org/files/ENCFF223ZVT/@@download/ENCFF223ZVT.bed.gz']	1	https://www.encodeproject.org/files/ENCFF223ZVT/@@download/ENCFF223ZVT.bed.gz	wget_scored_peaks/ENCFF223ZVT.bed.gz
MA0521.1 Tcf12	tcf12	ENCSR000BIT	H1-hESC	Richard Myers, HAIB	TCF12	['https://www.encodeproject.org/files/ENCFF716ZUV/@@download/ENCFF716ZUV.bed.gz']	1	https://www.encodeproject.org/files/ENCFF716ZUV/@@download/ENCFF716ZUV.bed.gz	wget_scored_peaks/ENCFF716ZUV.bed.gz
MA0521.1 Tcf12	tcf12	ENCSR000BJG	HepG2	Richard Myers, HAIB	TCF12	['https://www.encodeproject.org/files/ENCFF645JFE/@@download/ENCFF645JFE.bed.gz']	1	https://www.encodeproject.org/files/ENCFF645JFE/@@download/ENCFF645JFE.bed.gz	wget_scored_peaks/ENCFF645JFE.bed.gz
MA0521.1 Tcf12	tcf12	ENCSR000BGZ	GM12878	Richard Myers, HAIB	TCF12	['https://www.encodeproject.org/files/ENCFF503SNB/@@download/ENCFF503SNB.bed.gz']	1	https://www.encodeproject.org/files/ENCFF503SNB/@@download/ENCFF503SNB.bed.gz	wget_scored_peaks/ENCFF503SNB.bed.gz
MA0521.1 Tcf12	tcf12	ENCSR000BQQ	A549	Richard Myers, HAIB	TCF12	['https://www.encodeproject.org/files/ENCFF877EIF/@@download/ENCFF877EIF.bed.gz']	1	https://www.encodeproject.org/files/ENCFF877EIF/@@download/ENCFF877EIF.bed.gz	wget_scored_peaks/ENCFF877EIF.bed.gz
MA0523.1 TCF7L2	tcf7l2	ENCSR888XZK	K562	Michael Snyder, Stanford	TCF7L2	['https://www.encodeproject.org/files/ENCFF567TSK/@@download/ENCFF567TSK.bed.gz']	1	https://www.encodeproject.org/files/ENCFF567TSK/@@download/ENCFF567TSK.bed.gz	wget_scored_peaks/ENCFF567TSK.bed.gz
MA0523.1 TCF7L2	tcf7l2	ENCSR000EXL	Panc1	Peggy Farnham, USC	TCF7L2	['https://www.encodeproject.org/files/ENCFF158RQK/@@download/ENCFF158RQK.bed.gz']	1	https://www.encodeproject.org/files/ENCFF158RQK/@@download/ENCFF158RQK.bed.gz	wget_scored_peaks/ENCFF158RQK.bed.gz
MA0527.1 ZBTB33	zbtb33	ENCSR000BPZ	A549	Richard Myers, HAIB	ZBTB33	['https://www.encodeproject.org/files/ENCFF865UNN/@@download/ENCFF865UNN.bed.gz']	1	https://www.encodeproject.org/files/ENCFF865UNN/@@download/ENCFF865UNN.bed.gz	wget_scored_peaks/ENCFF865UNN.bed.gz
MA0527.1 ZBTB33	zbtb33	ENCSR000BNA	HepG2	Richard Myers, HAIB	ZBTB33	['https://www.encodeproject.org/files/ENCFF328MZT/@@download/ENCFF328MZT.bed.gz']	1	https://www.encodeproject.org/files/ENCFF328MZT/@@download/ENCFF328MZT.bed.gz	wget_scored_peaks/ENCFF328MZT.bed.gz
MA0527.1 ZBTB33	zbtb33	ENCSR876GXA	K562	Michael Snyder, Stanford	ZBTB33	['https://www.encodeproject.org/files/ENCFF673YDA/@@download/ENCFF673YDA.bed.gz']	1	https://www.encodeproject.org/files/ENCFF673YDA/@@download/ENCFF673YDA.bed.gz	wget_scored_peaks/ENCFF673YDA.bed.gz
MA0527.1 ZBTB33	zbtb33	ENCSR000BHC	GM12878	Richard Myers, HAIB	ZBTB33	['https://www.encodeproject.org/files/ENCFF226JMI/@@download/ENCFF226JMI.bed.gz']	1	https://www.encodeproject.org/files/ENCFF226JMI/@@download/ENCFF226JMI.bed.gz	wget_scored_peaks/ENCFF226JMI.bed.gz
MA0527.1 ZBTB33	zbtb33	ENCSR542FLV	GM12878	Michael Snyder, Stanford	ZBTB33	['https://www.encodeproject.org/files/ENCFF644APU/@@download/ENCFF644APU.bed.gz']	1	https://www.encodeproject.org/files/ENCFF644APU/@@download/ENCFF644APU.bed.gz	wget_scored_peaks/ENCFF644APU.bed.gz
MA0527.1 ZBTB33	zbtb33	ENCSR231YFE	MCF-7	Michael Snyder, Stanford	ZBTB33	['https://www.encodeproject.org/files/ENCFF673NYY/@@download/ENCFF673NYY.bed.gz']	1	https://www.encodeproject.org/files/ENCFF673NYY/@@download/ENCFF673NYY.bed.gz	wget_scored_peaks/ENCFF673NYY.bed.gz
MA0528.1 ZNF263	znf263	ENCSR000EVD	HEK293	Peggy Farnham, USC	ZNF263	['https://www.encodeproject.org/files/ENCFF178XQA/@@download/ENCFF178XQA.bed.gz']	1	https://www.encodeproject.org/files/ENCFF178XQA/@@download/ENCFF178XQA.bed.gz	wget_scored_peaks/ENCFF178XQA.bed.gz
MA0102.3 CEBPA	cebpa	ENCSR142IGM	HepG2	Richard Myers, HAIB	CEBPA	['https://www.encodeproject.org/files/ENCFF388FCL/@@download/ENCFF388FCL.bed.gz']	1	https://www.encodeproject.org/files/ENCFF388FCL/@@download/ENCFF388FCL.bed.gz	wget_scored_peaks/ENCFF388FCL.bed.gz
MA0148.3 FOXA1	foxa1	ENCSR000BKY	T47D	Richard Myers, HAIB	FOXA1	['https://www.encodeproject.org/files/ENCFF174AHG/@@download/ENCFF174AHG.bed.gz']	1	https://www.encodeproject.org/files/ENCFF174AHG/@@download/ENCFF174AHG.bed.gz	wget_scored_peaks/ENCFF174AHG.bed.gz
MA0148.3 FOXA1	foxa1	ENCSR000BMO	HepG2	Richard Myers, HAIB	FOXA1	['https://www.encodeproject.org/files/ENCFF286HDS/@@download/ENCFF286HDS.bed.gz']	1	https://www.encodeproject.org/files/ENCFF286HDS/@@download/ENCFF286HDS.bed.gz	wget_scored_peaks/ENCFF286HDS.bed.gz
MA0148.3 FOXA1	foxa1	ENCSR094WHO	HEK293T	Michael Snyder, Stanford	FOXA1	['https://www.encodeproject.org/files/ENCFF138FNX/@@download/ENCFF138FNX.bed.gz']	1	https://www.encodeproject.org/files/ENCFF138FNX/@@download/ENCFF138FNX.bed.gz	wget_scored_peaks/ENCFF138FNX.bed.gz
MA0148.3 FOXA1	foxa1	ENCSR000BRD	A549	Richard Myers, HAIB	FOXA1	['https://www.encodeproject.org/files/ENCFF191XRV/@@download/ENCFF191XRV.bed.gz']	1	https://www.encodeproject.org/files/ENCFF191XRV/@@download/ENCFF191XRV.bed.gz	wget_scored_peaks/ENCFF191XRV.bed.gz
MA0148.3 FOXA1	foxa1	ENCSR000BLE	HepG2	Richard Myers, HAIB	FOXA1	['https://www.encodeproject.org/files/ENCFF830SFZ/@@download/ENCFF830SFZ.bed.gz']	1	https://www.encodeproject.org/files/ENCFF830SFZ/@@download/ENCFF830SFZ.bed.gz	wget_scored_peaks/ENCFF830SFZ.bed.gz
MA0148.3 FOXA1	foxa1	ENCSR819LHG	K562	Michael Snyder, Stanford	FOXA1	['https://www.encodeproject.org/files/ENCFF058MIV/@@download/ENCFF058MIV.bed.gz']	1	https://www.encodeproject.org/files/ENCFF058MIV/@@download/ENCFF058MIV.bed.gz	wget_scored_peaks/ENCFF058MIV.bed.gz
MA0148.3 FOXA1	foxa1	ENCSR267DFA	HepG2	Michael Snyder, Stanford	FOXA1	['https://www.encodeproject.org/files/ENCFF165KEI/@@download/ENCFF165KEI.bed.gz']	1	https://www.encodeproject.org/files/ENCFF165KEI/@@download/ENCFF165KEI.bed.gz	wget_scored_peaks/ENCFF165KEI.bed.gz
MA0148.3 FOXA1	foxa1	ENCSR000BPX	A549	Richard Myers, HAIB	FOXA1	['https://www.encodeproject.org/files/ENCFF776JXN/@@download/ENCFF776JXN.bed.gz']	1	https://www.encodeproject.org/files/ENCFF776JXN/@@download/ENCFF776JXN.bed.gz	wget_scored_peaks/ENCFF776JXN.bed.gz
MA0148.3 FOXA1	foxa1	ENCSR126YEB	MCF-7	Michael Snyder, Stanford	FOXA1	['https://www.encodeproject.org/files/ENCFF361WHJ/@@download/ENCFF361WHJ.bed.gz']	1	https://www.encodeproject.org/files/ENCFF361WHJ/@@download/ENCFF361WHJ.bed.gz	wget_scored_peaks/ENCFF361WHJ.bed.gz
MA0035.3 Gata1	gata1	ENCSR000EFT	K562	Michael Snyder, Stanford	GATA1	['https://www.encodeproject.org/files/ENCFF045KYK/@@download/ENCFF045KYK.bed.gz']	1	https://www.encodeproject.org/files/ENCFF045KYK/@@download/ENCFF045KYK.bed.gz	wget_scored_peaks/ENCFF045KYK.bed.gz
MA0050.2 IRF1	irf1	ENCSR000EGL	K562	Michael Snyder, Stanford	IRF1	['https://www.encodeproject.org/files/ENCFF172XHL/@@download/ENCFF172XHL.bed.gz']	1	https://www.encodeproject.org/files/ENCFF172XHL/@@download/ENCFF172XHL.bed.gz	wget_scored_peaks/ENCFF172XHL.bed.gz
MA0050.2 IRF1	irf1	ENCSR000EGU	K562	Michael Snyder, Stanford	IRF1	['https://www.encodeproject.org/files/ENCFF791AFK/@@download/ENCFF791AFK.bed.gz']	1	https://www.encodeproject.org/files/ENCFF791AFK/@@download/ENCFF791AFK.bed.gz	wget_scored_peaks/ENCFF791AFK.bed.gz
MA0050.2 IRF1	irf1	ENCSR000EGT	K562	Michael Snyder, Stanford	IRF1	['https://www.encodeproject.org/files/ENCFF131WCK/@@download/ENCFF131WCK.bed.gz']	1	https://www.encodeproject.org/files/ENCFF131WCK/@@download/ENCFF131WCK.bed.gz	wget_scored_peaks/ENCFF131WCK.bed.gz
MA0050.2 IRF1	irf1	ENCSR000EGK	K562	Michael Snyder, Stanford	IRF1	['https://www.encodeproject.org/files/ENCFF314LWQ/@@download/ENCFF314LWQ.bed.gz']	1	https://www.encodeproject.org/files/ENCFF314LWQ/@@download/ENCFF314LWQ.bed.gz	wget_scored_peaks/ENCFF314LWQ.bed.gz
MA0050.2 IRF1	irf1	ENCSR854MCV	K562	Michael Snyder, Stanford	IRF1	['https://www.encodeproject.org/files/ENCFF367SQU/@@download/ENCFF367SQU.bed.gz']	1	https://www.encodeproject.org/files/ENCFF367SQU/@@download/ENCFF367SQU.bed.gz	wget_scored_peaks/ENCFF367SQU.bed.gz
MA0150.2 Nfe2l2	nfe2l2	ENCSR488EES	HepG2	Michael Snyder, Stanford	NFE2L2	['https://www.encodeproject.org/files/ENCFF929ZCR/@@download/ENCFF929ZCR.bed.gz']	1	https://www.encodeproject.org/files/ENCFF929ZCR/@@download/ENCFF929ZCR.bed.gz	wget_scored_peaks/ENCFF929ZCR.bed.gz
MA0150.2 Nfe2l2	nfe2l2	ENCSR584GHV	A549	Michael Snyder, Stanford	NFE2L2	['https://www.encodeproject.org/files/ENCFF407SGC/@@download/ENCFF407SGC.bed.gz']	1	https://www.encodeproject.org/files/ENCFF407SGC/@@download/ENCFF407SGC.bed.gz	wget_scored_peaks/ENCFF407SGC.bed.gz
MA0150.2 Nfe2l2	nfe2l2	ENCSR197WGI	IMR-90	Michael Snyder, Stanford	NFE2L2	['https://www.encodeproject.org/files/ENCFF372ZOT/@@download/ENCFF372ZOT.bed.gz']	1	https://www.encodeproject.org/files/ENCFF372ZOT/@@download/ENCFF372ZOT.bed.gz	wget_scored_peaks/ENCFF372ZOT.bed.gz
MA0150.2 Nfe2l2	nfe2l2	ENCSR707IUN	HeLa-S3	Michael Snyder, Stanford	NFE2L2	['https://www.encodeproject.org/files/ENCFF606SHP/@@download/ENCFF606SHP.bed.gz']	1	https://www.encodeproject.org/files/ENCFF606SHP/@@download/ENCFF606SHP.bed.gz	wget_scored_peaks/ENCFF606SHP.bed.gz
MA0079.3 SP1	sp1	ENCSR906PEI	HEK293T	Michael Snyder, Stanford	SP1	['https://www.encodeproject.org/files/ENCFF946BKQ/@@download/ENCFF946BKQ.bed.gz']	1	https://www.encodeproject.org/files/ENCFF946BKQ/@@download/ENCFF946BKQ.bed.gz	wget_scored_peaks/ENCFF946BKQ.bed.gz
MA0079.3 SP1	sp1	ENCSR000BIR	H1-hESC	Richard Myers, HAIB	SP1	['https://www.encodeproject.org/files/ENCFF692RHW/@@download/ENCFF692RHW.bed.gz']	1	https://www.encodeproject.org/files/ENCFF692RHW/@@download/ENCFF692RHW.bed.gz	wget_scored_peaks/ENCFF692RHW.bed.gz
MA0079.3 SP1	sp1	ENCSR991ELG	K562	Michael Snyder, Stanford	SP1	['https://www.encodeproject.org/files/ENCFF621FNG/@@download/ENCFF621FNG.bed.gz']	1	https://www.encodeproject.org/files/ENCFF621FNG/@@download/ENCFF621FNG.bed.gz	wget_scored_peaks/ENCFF621FNG.bed.gz
MA0079.3 SP1	sp1	ENCSR000BJX	HepG2	Richard Myers, HAIB	SP1	['https://www.encodeproject.org/files/ENCFF105XMS/@@download/ENCFF105XMS.bed.gz']	1	https://www.encodeproject.org/files/ENCFF105XMS/@@download/ENCFF105XMS.bed.gz	wget_scored_peaks/ENCFF105XMS.bed.gz
MA0079.3 SP1	sp1	ENCSR334KIQ	HepG2	Michael Snyder, Stanford	SP1	['https://www.encodeproject.org/files/ENCFF857MEZ/@@download/ENCFF857MEZ.bed.gz']	1	https://www.encodeproject.org/files/ENCFF857MEZ/@@download/ENCFF857MEZ.bed.gz	wget_scored_peaks/ENCFF857MEZ.bed.gz
MA0079.3 SP1	sp1	ENCSR729LGA	MCF-7	Michael Snyder, Stanford	SP1	['https://www.encodeproject.org/files/ENCFF141BNU/@@download/ENCFF141BNU.bed.gz']	1	https://www.encodeproject.org/files/ENCFF141BNU/@@download/ENCFF141BNU.bed.gz	wget_scored_peaks/ENCFF141BNU.bed.gz
MA0079.3 SP1	sp1	ENCSR000BPE	A549	Richard Myers, HAIB	SP1	['https://www.encodeproject.org/files/ENCFF610EDQ/@@download/ENCFF610EDQ.bed.gz']	1	https://www.encodeproject.org/files/ENCFF610EDQ/@@download/ENCFF610EDQ.bed.gz	wget_scored_peaks/ENCFF610EDQ.bed.gz
MA0137.3 STAT1	stat1	ENCSR000FAU	K562	Sherman Weissman, Yale	STAT1	['https://www.encodeproject.org/files/ENCFF857GVA/@@download/ENCFF857GVA.bed.gz']	1	https://www.encodeproject.org/files/ENCFF857GVA/@@download/ENCFF857GVA.bed.gz	wget_scored_peaks/ENCFF857GVA.bed.gz
MA0137.3 STAT1	stat1	ENCSR000FAV	K562	Sherman Weissman, Yale	STAT1	['https://www.encodeproject.org/files/ENCFF068CSN/@@download/ENCFF068CSN.bed.gz']	1	https://www.encodeproject.org/files/ENCFF068CSN/@@download/ENCFF068CSN.bed.gz	wget_scored_peaks/ENCFF068CSN.bed.gz
MA0137.3 STAT1	stat1	ENCSR332EYT	GM12878	Michael Snyder, Stanford	STAT1	['https://www.encodeproject.org/files/ENCFF105HRK/@@download/ENCFF105HRK.bed.gz']	1	https://www.encodeproject.org/files/ENCFF105HRK/@@download/ENCFF105HRK.bed.gz	wget_scored_peaks/ENCFF105HRK.bed.gz
MA0137.3 STAT1	stat1	ENCSR000EHJ	K562	Michael Snyder, Stanford	STAT1	['https://www.encodeproject.org/files/ENCFF020PTC/@@download/ENCFF020PTC.bed.gz']	1	https://www.encodeproject.org/files/ENCFF020PTC/@@download/ENCFF020PTC.bed.gz	wget_scored_peaks/ENCFF020PTC.bed.gz
MA0144.2 STAT3	stat3	ENCSR000DOQ	MCF 10A	Kevin Struhl, HMS	STAT3	['https://www.encodeproject.org/files/ENCFF699DZB/@@download/ENCFF699DZB.bed.gz']	1	https://www.encodeproject.org/files/ENCFF699DZB/@@download/ENCFF699DZB.bed.gz	wget_scored_peaks/ENCFF699DZB.bed.gz
MA0144.2 STAT3	stat3	ENCSR000DPB	MCF 10A	Kevin Struhl, HMS	STAT3	['https://www.encodeproject.org/files/ENCFF914HRR/@@download/ENCFF914HRR.bed.gz']	1	https://www.encodeproject.org/files/ENCFF914HRR/@@download/ENCFF914HRR.bed.gz	wget_scored_peaks/ENCFF914HRR.bed.gz
MA0144.2 STAT3	stat3	ENCSR000DOZ	MCF 10A	Kevin Struhl, HMS	STAT3	['https://www.encodeproject.org/files/ENCFF686ZHD/@@download/ENCFF686ZHD.bed.gz']	1	https://www.encodeproject.org/files/ENCFF686ZHD/@@download/ENCFF686ZHD.bed.gz	wget_scored_peaks/ENCFF686ZHD.bed.gz
MA0144.2 STAT3	stat3	ENCSR000DZV	GM12878	Michael Snyder, Stanford	STAT3	['https://www.encodeproject.org/files/ENCFF271YEG/@@download/ENCFF271YEG.bed.gz']	1	https://www.encodeproject.org/files/ENCFF271YEG/@@download/ENCFF271YEG.bed.gz	wget_scored_peaks/ENCFF271YEG.bed.gz
MA0093.2 USF1	usf1	ENCSR000BGM	HepG2	Richard Myers, HAIB	USF1	['https://www.encodeproject.org/files/ENCFF089NTQ/@@download/ENCFF089NTQ.bed.gz']	1	https://www.encodeproject.org/files/ENCFF089NTQ/@@download/ENCFF089NTQ.bed.gz	wget_scored_peaks/ENCFF089NTQ.bed.gz
MA0093.2 USF1	usf1	ENCSR000BIU	H1-hESC	Richard Myers, HAIB	USF1	['https://www.encodeproject.org/files/ENCFF255IQC/@@download/ENCFF255IQC.bed.gz']	1	https://www.encodeproject.org/files/ENCFF255IQC/@@download/ENCFF255IQC.bed.gz	wget_scored_peaks/ENCFF255IQC.bed.gz
MA0093.2 USF1	usf1	ENCSR000BMF	SK-N-SH	Richard Myers, HAIB	USF1	['https://www.encodeproject.org/files/ENCFF849SJE/@@download/ENCFF849SJE.bed.gz']	1	https://www.encodeproject.org/files/ENCFF849SJE/@@download/ENCFF849SJE.bed.gz	wget_scored_peaks/ENCFF849SJE.bed.gz
MA0095.2 YY1	yy1	ENCSR000BLT	GM12892	Richard Myers, HAIB	YY1	['https://www.encodeproject.org/files/ENCFF170YHF/@@download/ENCFF170YHF.bed.gz']	1	https://www.encodeproject.org/files/ENCFF170YHF/@@download/ENCFF170YHF.bed.gz	wget_scored_peaks/ENCFF170YHF.bed.gz
MA0095.2 YY1	yy1	ENCSR000BMH	K562	Richard Myers, HAIB	YY1	['https://www.encodeproject.org/files/ENCFF535FVE/@@download/ENCFF535FVE.bed.gz']	1	https://www.encodeproject.org/files/ENCFF535FVE/@@download/ENCFF535FVE.bed.gz	wget_scored_peaks/ENCFF535FVE.bed.gz
MA0095.2 YY1	yy1	ENCSR000BKJ	GM12891	Richard Myers, HAIB	YY1	['https://www.encodeproject.org/files/ENCFF643IZA/@@download/ENCFF643IZA.bed.gz']	1	https://www.encodeproject.org/files/ENCFF643IZA/@@download/ENCFF643IZA.bed.gz	wget_scored_peaks/ENCFF643IZA.bed.gz
MA0095.2 YY1	yy1	ENCSR859RAO	HEK293	Michael Snyder, Stanford	YY1	['https://www.encodeproject.org/files/ENCFF184LAQ/@@download/ENCFF184LAQ.bed.gz']	1	https://www.encodeproject.org/files/ENCFF184LAQ/@@download/ENCFF184LAQ.bed.gz	wget_scored_peaks/ENCFF184LAQ.bed.gz
MA0095.2 YY1	yy1	ENCSR000BNP	GM12878	Richard Myers, HAIB	YY1	['https://www.encodeproject.org/files/ENCFF985NQM/@@download/ENCFF985NQM.bed.gz']	1	https://www.encodeproject.org/files/ENCFF985NQM/@@download/ENCFF985NQM.bed.gz	wget_scored_peaks/ENCFF985NQM.bed.gz
MA0095.2 YY1	yy1	ENCSR000EWF	K562	Peggy Farnham, USC	YY1	['https://www.encodeproject.org/files/ENCFF329XCJ/@@download/ENCFF329XCJ.bed.gz']	1	https://www.encodeproject.org/files/ENCFF329XCJ/@@download/ENCFF329XCJ.bed.gz	wget_scored_peaks/ENCFF329XCJ.bed.gz
MA0095.2 YY1	yy1	ENCSR000BNT	HepG2	Richard Myers, HAIB	YY1	['https://www.encodeproject.org/files/ENCFF276RSI/@@download/ENCFF276RSI.bed.gz']	1	https://www.encodeproject.org/files/ENCFF276RSI/@@download/ENCFF276RSI.bed.gz	wget_scored_peaks/ENCFF276RSI.bed.gz
MA0095.2 YY1	yy1	ENCSR000EXG	NT2/D1	Peggy Farnham, USC	YY1	['https://www.encodeproject.org/files/ENCFF254MED/@@download/ENCFF254MED.bed.gz']	1	https://www.encodeproject.org/files/ENCFF254MED/@@download/ENCFF254MED.bed.gz	wget_scored_peaks/ENCFF254MED.bed.gz
MA0095.2 YY1	yy1	ENCSR000BKD	H1-hESC	Richard Myers, HAIB	YY1	['https://www.encodeproject.org/files/ENCFF551XHS/@@download/ENCFF551XHS.bed.gz']	1	https://www.encodeproject.org/files/ENCFF551XHS/@@download/ENCFF551XHS.bed.gz	wget_scored_peaks/ENCFF551XHS.bed.gz
MA0095.2 YY1	yy1	ENCSR000BLZ	SK-N-SH	Richard Myers, HAIB	YY1	['https://www.encodeproject.org/files/ENCFF690TOW/@@download/ENCFF690TOW.bed.gz']	1	https://www.encodeproject.org/files/ENCFF690TOW/@@download/ENCFF690TOW.bed.gz	wget_scored_peaks/ENCFF690TOW.bed.gz
MA0095.2 YY1	yy1	ENCSR000BPM	A549	Richard Myers, HAIB	YY1	['https://www.encodeproject.org/files/ENCFF809KZO/@@download/ENCFF809KZO.bed.gz']	1	https://www.encodeproject.org/files/ENCFF809KZO/@@download/ENCFF809KZO.bed.gz	wget_scored_peaks/ENCFF809KZO.bed.gz
MA0595.1 SREBF1	srebf1	ENCSR197DJH	MCF-7	Michael Snyder, Stanford	SREBF1	['https://www.encodeproject.org/files/ENCFF117IEQ/@@download/ENCFF117IEQ.bed.gz']	1	https://www.encodeproject.org/files/ENCFF117IEQ/@@download/ENCFF117IEQ.bed.gz	wget_scored_peaks/ENCFF117IEQ.bed.gz
MA0595.1 SREBF1	srebf1	ENCSR897MYK	A549	Michael Snyder, Stanford	SREBF1	['https://www.encodeproject.org/files/ENCFF264KUD/@@download/ENCFF264KUD.bed.gz']	1	https://www.encodeproject.org/files/ENCFF264KUD/@@download/ENCFF264KUD.bed.gz	wget_scored_peaks/ENCFF264KUD.bed.gz
MA0595.1 SREBF1	srebf1	ENCSR815ZDS	K562	Michael Snyder, Stanford	SREBF1	['https://www.encodeproject.org/files/ENCFF048AYA/@@download/ENCFF048AYA.bed.gz']	1	https://www.encodeproject.org/files/ENCFF048AYA/@@download/ENCFF048AYA.bed.gz	wget_scored_peaks/ENCFF048AYA.bed.gz
MA0829.1 Srebf1(var.2)	srebf1	ENCSR197DJH	MCF-7	Michael Snyder, Stanford	SREBF1	['https://www.encodeproject.org/files/ENCFF117IEQ/@@download/ENCFF117IEQ.bed.gz']	1	https://www.encodeproject.org/files/ENCFF117IEQ/@@download/ENCFF117IEQ.bed.gz	wget_scored_peaks/ENCFF117IEQ.bed.gz
MA0829.1 Srebf1(var.2)	srebf1	ENCSR897MYK	A549	Michael Snyder, Stanford	SREBF1	['https://www.encodeproject.org/files/ENCFF264KUD/@@download/ENCFF264KUD.bed.gz']	1	https://www.encodeproject.org/files/ENCFF264KUD/@@download/ENCFF264KUD.bed.gz	wget_scored_peaks/ENCFF264KUD.bed.gz
MA0829.1 Srebf1(var.2)	srebf1	ENCSR815ZDS	K562	Michael Snyder, Stanford	SREBF1	['https://www.encodeproject.org/files/ENCFF048AYA/@@download/ENCFF048AYA.bed.gz']	1	https://www.encodeproject.org/files/ENCFF048AYA/@@download/ENCFF048AYA.bed.gz	wget_scored_peaks/ENCFF048AYA.bed.gz
MA0596.1 SREBF2	srebf2	ENCSR611WZO	HeLa-S3	Michael Snyder, Stanford	SREBF2	['https://www.encodeproject.org/files/ENCFF074VNL/@@download/ENCFF074VNL.bed.gz']	1	https://www.encodeproject.org/files/ENCFF074VNL/@@download/ENCFF074VNL.bed.gz	wget_scored_peaks/ENCFF074VNL.bed.gz
MA0596.1 SREBF2	srebf2	ENCSR638QYO	A549	Michael Snyder, Stanford	SREBF2	['https://www.encodeproject.org/files/ENCFF231OVB/@@download/ENCFF231OVB.bed.gz']	1	https://www.encodeproject.org/files/ENCFF231OVB/@@download/ENCFF231OVB.bed.gz	wget_scored_peaks/ENCFF231OVB.bed.gz
MA0828.1 SREBF2(var.2)	srebf2	ENCSR611WZO	HeLa-S3	Michael Snyder, Stanford	SREBF2	['https://www.encodeproject.org/files/ENCFF074VNL/@@download/ENCFF074VNL.bed.gz']	1	https://www.encodeproject.org/files/ENCFF074VNL/@@download/ENCFF074VNL.bed.gz	wget_scored_peaks/ENCFF074VNL.bed.gz
MA0828.1 SREBF2(var.2)	srebf2	ENCSR638QYO	A549	Michael Snyder, Stanford	SREBF2	['https://www.encodeproject.org/files/ENCFF231OVB/@@download/ENCFF231OVB.bed.gz']	1	https://www.encodeproject.org/files/ENCFF231OVB/@@download/ENCFF231OVB.bed.gz	wget_scored_peaks/ENCFF231OVB.bed.gz
MA0597.1 THAP1	thap1	ENCSR000BNN	K562	Richard Myers, HAIB	THAP1	['https://www.encodeproject.org/files/ENCFF061TOQ/@@download/ENCFF061TOQ.bed.gz']	1	https://www.encodeproject.org/files/ENCFF061TOQ/@@download/ENCFF061TOQ.bed.gz	wget_scored_peaks/ENCFF061TOQ.bed.gz
MA0599.1 KLF5	klf5	ENCSR974OFJ	GM12878	Michael Snyder, Stanford	KLF5	['https://www.encodeproject.org/files/ENCFF890TBO/@@download/ENCFF890TBO.bed.gz']	1	https://www.encodeproject.org/files/ENCFF890TBO/@@download/ENCFF890TBO.bed.gz	wget_scored_peaks/ENCFF890TBO.bed.gz
MA0604.1 Atf1	atf1	ENCSR159OCC	K562	Richard Myers, HAIB	ATF1	['https://www.encodeproject.org/files/ENCFF313YNI/@@download/ENCFF313YNI.bed.gz']	1	https://www.encodeproject.org/files/ENCFF313YNI/@@download/ENCFF313YNI.bed.gz	wget_scored_peaks/ENCFF313YNI.bed.gz
MA0604.1 Atf1	atf1	ENCSR091GVJ	K562	Michael Snyder, Stanford	ATF1	['https://www.encodeproject.org/files/ENCFF465UUK/@@download/ENCFF465UUK.bed.gz']	1	https://www.encodeproject.org/files/ENCFF465UUK/@@download/ENCFF465UUK.bed.gz	wget_scored_peaks/ENCFF465UUK.bed.gz
MA0604.1 Atf1	atf1	ENCSR253OON	HepG2	Richard Myers, HAIB	ATF1	['https://www.encodeproject.org/files/ENCFF670QNI/@@download/ENCFF670QNI.bed.gz']	1	https://www.encodeproject.org/files/ENCFF670QNI/@@download/ENCFF670QNI.bed.gz	wget_scored_peaks/ENCFF670QNI.bed.gz
MA0605.1 Atf3	atf3	ENCSR000BPS	A549	Richard Myers, HAIB	ATF3	['https://www.encodeproject.org/files/ENCFF428AQR/@@download/ENCFF428AQR.bed.gz']	1	https://www.encodeproject.org/files/ENCFF428AQR/@@download/ENCFF428AQR.bed.gz	wget_scored_peaks/ENCFF428AQR.bed.gz
MA0605.1 Atf3	atf3	ENCSR632DCH	K562	Michael Snyder, Stanford	ATF3	['https://www.encodeproject.org/files/ENCFF265AHI/@@download/ENCFF265AHI.bed.gz']	1	https://www.encodeproject.org/files/ENCFF265AHI/@@download/ENCFF265AHI.bed.gz	wget_scored_peaks/ENCFF265AHI.bed.gz
MA0605.1 Atf3	atf3	ENCSR028UIU	K562	Michael Snyder, Stanford	ATF3	['https://www.encodeproject.org/files/ENCFF225ALT/@@download/ENCFF225ALT.bed.gz']	1	https://www.encodeproject.org/files/ENCFF225ALT/@@download/ENCFF225ALT.bed.gz	wget_scored_peaks/ENCFF225ALT.bed.gz
MA0605.1 Atf3	atf3	ENCSR000BNU	K562	Richard Myers, HAIB	ATF3	['https://www.encodeproject.org/files/ENCFF650KQD/@@download/ENCFF650KQD.bed.gz']	1	https://www.encodeproject.org/files/ENCFF650KQD/@@download/ENCFF650KQD.bed.gz	wget_scored_peaks/ENCFF650KQD.bed.gz
MA0605.1 Atf3	atf3	ENCSR000BKE	HepG2	Richard Myers, HAIB	ATF3	['https://www.encodeproject.org/files/ENCFF480GLV/@@download/ENCFF480GLV.bed.gz']	1	https://www.encodeproject.org/files/ENCFF480GLV/@@download/ENCFF480GLV.bed.gz	wget_scored_peaks/ENCFF480GLV.bed.gz
MA0605.1 Atf3	atf3	ENCSR000BKC	H1-hESC	Richard Myers, HAIB	ATF3	['https://www.encodeproject.org/files/ENCFF791JSM/@@download/ENCFF791JSM.bed.gz']	1	https://www.encodeproject.org/files/ENCFF791JSM/@@download/ENCFF791JSM.bed.gz	wget_scored_peaks/ENCFF791JSM.bed.gz
MA0609.1 Crem	crem	ENCSR077DKV	K562	Richard Myers, HAIB	CREM	['https://www.encodeproject.org/files/ENCFF602FXU/@@download/ENCFF602FXU.bed.gz']	1	https://www.encodeproject.org/files/ENCFF602FXU/@@download/ENCFF602FXU.bed.gz	wget_scored_peaks/ENCFF602FXU.bed.gz
MA0609.1 Crem	crem	ENCSR903ELW	HepG2	Richard Myers, HAIB	CREM	['https://www.encodeproject.org/files/ENCFF462MIM/@@download/ENCFF462MIM.bed.gz']	1	https://www.encodeproject.org/files/ENCFF462MIM/@@download/ENCFF462MIM.bed.gz	wget_scored_peaks/ENCFF462MIM.bed.gz
MA0609.1 Crem	crem	ENCSR839XZU	GM12878	Richard Myers, HAIB	CREM	['https://www.encodeproject.org/files/ENCFF795GZP/@@download/ENCFF795GZP.bed.gz']	1	https://www.encodeproject.org/files/ENCFF795GZP/@@download/ENCFF795GZP.bed.gz	wget_scored_peaks/ENCFF795GZP.bed.gz
MA0614.1 Foxj2	foxj2	ENCSR847LBF	K562	Kevin White, UChicago	FOXJ2	['https://www.encodeproject.org/files/ENCFF398CHE/@@download/ENCFF398CHE.bed.gz']	1	https://www.encodeproject.org/files/ENCFF398CHE/@@download/ENCFF398CHE.bed.gz	wget_scored_peaks/ENCFF398CHE.bed.gz
MA0615.1 Gmeb1	gmeb1	ENCSR928KOR	K562	Michael Snyder, Stanford	GMEB1	['https://www.encodeproject.org/files/ENCFF155ICS/@@download/ENCFF155ICS.bed.gz']	1	https://www.encodeproject.org/files/ENCFF155ICS/@@download/ENCFF155ICS.bed.gz	wget_scored_peaks/ENCFF155ICS.bed.gz
MA1099.1 Hes1	hes1	ENCSR091JXL	K562	Michael Snyder, Stanford	HES1	['https://www.encodeproject.org/files/ENCFF982UTK/@@download/ENCFF982UTK.bed.gz']	1	https://www.encodeproject.org/files/ENCFF982UTK/@@download/ENCFF982UTK.bed.gz	wget_scored_peaks/ENCFF982UTK.bed.gz
MA1099.1 Hes1	hes1	ENCSR109ODF	MCF-7	Michael Snyder, Stanford	HES1	['https://www.encodeproject.org/files/ENCFF399BNG/@@download/ENCFF399BNG.bed.gz']	1	https://www.encodeproject.org/files/ENCFF399BNG/@@download/ENCFF399BNG.bed.gz	wget_scored_peaks/ENCFF399BNG.bed.gz
MA0624.1 NFATC1	nfatc1	ENCSR000BQL	GM12878	Richard Myers, HAIB	NFATC1	['https://www.encodeproject.org/files/ENCFF370SOF/@@download/ENCFF370SOF.bed.gz']	1	https://www.encodeproject.org/files/ENCFF370SOF/@@download/ENCFF370SOF.bed.gz	wget_scored_peaks/ENCFF370SOF.bed.gz
MA0625.1 NFATC3	nfatc3	ENCSR670FDA	K562	Michael Snyder, Stanford	NFATC3	['https://www.encodeproject.org/files/ENCFF288OGE/@@download/ENCFF288OGE.bed.gz']	1	https://www.encodeproject.org/files/ENCFF288OGE/@@download/ENCFF288OGE.bed.gz	wget_scored_peaks/ENCFF288OGE.bed.gz
MA0625.1 NFATC3	nfatc3	ENCSR051OUX	K562	Michael Snyder, Stanford	NFATC3	['https://www.encodeproject.org/files/ENCFF131JCR/@@download/ENCFF131JCR.bed.gz']	1	https://www.encodeproject.org/files/ENCFF131JCR/@@download/ENCFF131JCR.bed.gz	wget_scored_peaks/ENCFF131JCR.bed.gz
MA0625.1 NFATC3	nfatc3	ENCSR437GBJ	GM12878	Michael Snyder, Stanford	NFATC3	['https://www.encodeproject.org/files/ENCFF198WFH/@@download/ENCFF198WFH.bed.gz']	1	https://www.encodeproject.org/files/ENCFF198WFH/@@download/ENCFF198WFH.bed.gz	wget_scored_peaks/ENCFF198WFH.bed.gz
MA0638.1 CREB3	creb3	ENCSR093FKD	K562	Michael Snyder, Stanford	CREB3	['https://www.encodeproject.org/files/ENCFF701RAG/@@download/ENCFF701RAG.bed.gz']	1	https://www.encodeproject.org/files/ENCFF701RAG/@@download/ENCFF701RAG.bed.gz	wget_scored_peaks/ENCFF701RAG.bed.gz
MA0154.3 EBF1	ebf1	ENCSR000DZQ	GM12878	Michael Snyder, Stanford	EBF1	['https://www.encodeproject.org/files/ENCFF914MKU/@@download/ENCFF914MKU.bed.gz']	1	https://www.encodeproject.org/files/ENCFF914MKU/@@download/ENCFF914MKU.bed.gz	wget_scored_peaks/ENCFF914MKU.bed.gz
MA0154.3 EBF1	ebf1	ENCSR000BGU	GM12878	Richard Myers, HAIB	EBF1	['https://www.encodeproject.org/files/ENCFF537FLG/@@download/ENCFF537FLG.bed.gz']	1	https://www.encodeproject.org/files/ENCFF537FLG/@@download/ENCFF537FLG.bed.gz	wget_scored_peaks/ENCFF537FLG.bed.gz
MA0640.1 ELF3	elf3	ENCSR770AOR	HepG2	Richard Myers, HAIB	ELF3	['https://www.encodeproject.org/files/ENCFF663IJW/@@download/ENCFF663IJW.bed.gz']	1	https://www.encodeproject.org/files/ENCFF663IJW/@@download/ENCFF663IJW.bed.gz	wget_scored_peaks/ENCFF663IJW.bed.gz
MA0641.1 ELF4	elf4	ENCSR778QLY	HEK293T	Michael Snyder, Stanford	ELF4	['https://www.encodeproject.org/files/ENCFF235SGJ/@@download/ENCFF235SGJ.bed.gz']	1	https://www.encodeproject.org/files/ENCFF235SGJ/@@download/ENCFF235SGJ.bed.gz	wget_scored_peaks/ENCFF235SGJ.bed.gz
MA0641.1 ELF4	elf4	ENCSR638QHV	K562	Michael Snyder, Stanford	ELF4	['https://www.encodeproject.org/files/ENCFF114RXP/@@download/ENCFF114RXP.bed.gz']	1	https://www.encodeproject.org/files/ENCFF114RXP/@@download/ENCFF114RXP.bed.gz	wget_scored_peaks/ENCFF114RXP.bed.gz
MA0645.1 ETV6	etv6	ENCSR626VUC	GM12878	Richard Myers, HAIB	ETV6	['https://www.encodeproject.org/files/ENCFF142JGU/@@download/ENCFF142JGU.bed.gz']	1	https://www.encodeproject.org/files/ENCFF142JGU/@@download/ENCFF142JGU.bed.gz	wget_scored_peaks/ENCFF142JGU.bed.gz
MA0645.1 ETV6	etv6	ENCSR597VGC	GM12878	Michael Snyder, Stanford	ETV6	['https://www.encodeproject.org/files/ENCFF717JID/@@download/ENCFF717JID.bed.gz']	1	https://www.encodeproject.org/files/ENCFF717JID/@@download/ENCFF717JID.bed.gz	wget_scored_peaks/ENCFF717JID.bed.gz
MA0645.1 ETV6	etv6	ENCSR124BJR	K562	Michael Snyder, Stanford	ETV6	['https://www.encodeproject.org/files/ENCFF899ZVN/@@download/ENCFF899ZVN.bed.gz']	1	https://www.encodeproject.org/files/ENCFF899ZVN/@@download/ENCFF899ZVN.bed.gz	wget_scored_peaks/ENCFF899ZVN.bed.gz
MA0645.1 ETV6	etv6	ENCSR000FCE	K562	Richard Myers, HAIB	ETV6	['https://www.encodeproject.org/files/ENCFF770XGT/@@download/ENCFF770XGT.bed.gz']	1	https://www.encodeproject.org/files/ENCFF770XGT/@@download/ENCFF770XGT.bed.gz	wget_scored_peaks/ENCFF770XGT.bed.gz
MA0131.2 HINFP	hinfp	ENCSR619GFP	K562	Michael Snyder, Stanford	HINFP	['https://www.encodeproject.org/files/ENCFF310BUW/@@download/ENCFF310BUW.bed.gz']	1	https://www.encodeproject.org/files/ENCFF310BUW/@@download/ENCFF310BUW.bed.gz	wget_scored_peaks/ENCFF310BUW.bed.gz
MA0043.2 HLF	hlf	ENCSR528PSI	HepG2	Richard Myers, HAIB	HLF	['https://www.encodeproject.org/files/ENCFF044HQV/@@download/ENCFF044HQV.bed.gz']	1	https://www.encodeproject.org/files/ENCFF044HQV/@@download/ENCFF044HQV.bed.gz	wget_scored_peaks/ENCFF044HQV.bed.gz
MA0046.2 HNF1A	hnf1a	ENCSR800QIT	HepG2	Richard Myers, HAIB	HNF1A	['https://www.encodeproject.org/files/ENCFF389QED/@@download/ENCFF389QED.bed.gz']	1	https://www.encodeproject.org/files/ENCFF389QED/@@download/ENCFF389QED.bed.gz	wget_scored_peaks/ENCFF389QED.bed.gz
MA0486.2 HSF1	hsf1	ENCSR062HDL	MCF-7	Michael Snyder, Stanford	HSF1	['https://www.encodeproject.org/files/ENCFF281YRG/@@download/ENCFF281YRG.bed.gz']	1	https://www.encodeproject.org/files/ENCFF281YRG/@@download/ENCFF281YRG.bed.gz	wget_scored_peaks/ENCFF281YRG.bed.gz
MA0486.2 HSF1	hsf1	ENCSR009MBP	GM12878	Michael Snyder, Stanford	HSF1	['https://www.encodeproject.org/files/ENCFF695WYW/@@download/ENCFF695WYW.bed.gz']	1	https://www.encodeproject.org/files/ENCFF695WYW/@@download/ENCFF695WYW.bed.gz	wget_scored_peaks/ENCFF695WYW.bed.gz
MA0653.1 IRF9	irf9	ENCSR926KTP	K562	Michael Snyder, Stanford	IRF9	['https://www.encodeproject.org/files/ENCFF754RLJ/@@download/ENCFF754RLJ.bed.gz']	1	https://www.encodeproject.org/files/ENCFF754RLJ/@@download/ENCFF754RLJ.bed.gz	wget_scored_peaks/ENCFF754RLJ.bed.gz
MA0657.1 KLF13	klf13	ENCSR946ZLI	HEK293	Michael Snyder, Stanford	KLF13	['https://www.encodeproject.org/files/ENCFF126UZX/@@download/ENCFF126UZX.bed.gz']	1	https://www.encodeproject.org/files/ENCFF126UZX/@@download/ENCFF126UZX.bed.gz	wget_scored_peaks/ENCFF126UZX.bed.gz
MA0657.1 KLF13	klf13	ENCSR608HVP	K562	Michael Snyder, Stanford	KLF13	['https://www.encodeproject.org/files/ENCFF200RYV/@@download/ENCFF200RYV.bed.gz']	1	https://www.encodeproject.org/files/ENCFF200RYV/@@download/ENCFF200RYV.bed.gz	wget_scored_peaks/ENCFF200RYV.bed.gz
MA0659.1 MAFG	mafg	ENCSR818DQV	K562	Michael Snyder, Stanford	MAFG	['https://www.encodeproject.org/files/ENCFF271XRG/@@download/ENCFF271XRG.bed.gz']	1	https://www.encodeproject.org/files/ENCFF271XRG/@@download/ENCFF271XRG.bed.gz	wget_scored_peaks/ENCFF271XRG.bed.gz
MA0662.1 MIXL1	mixl1	ENCSR966PJY	HepG2	Richard Myers, HAIB	MIXL1	['https://www.encodeproject.org/files/ENCFF807DCB/@@download/ENCFF807DCB.bed.gz']	1	https://www.encodeproject.org/files/ENCFF807DCB/@@download/ENCFF807DCB.bed.gz	wget_scored_peaks/ENCFF807DCB.bed.gz
MA0663.1 MLX	mlx	ENCSR125DAD	HepG2	Richard Myers, HAIB	MLX	['https://www.encodeproject.org/files/ENCFF574WMJ/@@download/ENCFF574WMJ.bed.gz']	1	https://www.encodeproject.org/files/ENCFF574WMJ/@@download/ENCFF574WMJ.bed.gz	wget_scored_peaks/ENCFF574WMJ.bed.gz
MA0670.1 NFIA	nfia	ENCSR226QQM	HepG2	Richard Myers, HAIB	NFIA	['https://www.encodeproject.org/files/ENCFF843NDF/@@download/ENCFF843NDF.bed.gz']	1	https://www.encodeproject.org/files/ENCFF843NDF/@@download/ENCFF843NDF.bed.gz	wget_scored_peaks/ENCFF843NDF.bed.gz
MA0677.1 Nr2f6	nr2f6	ENCSR798IJO	HepG2	Richard Myers, HAIB	NR2F6	['https://www.encodeproject.org/files/ENCFF949ZYZ/@@download/ENCFF949ZYZ.bed.gz']	1	https://www.encodeproject.org/files/ENCFF949ZYZ/@@download/ENCFF949ZYZ.bed.gz	wget_scored_peaks/ENCFF949ZYZ.bed.gz
MA0677.1 Nr2f6	nr2f6	ENCSR707QWA	K562	Richard Myers, HAIB	NR2F6	['https://www.encodeproject.org/files/ENCFF864BPS/@@download/ENCFF864BPS.bed.gz']	1	https://www.encodeproject.org/files/ENCFF864BPS/@@download/ENCFF864BPS.bed.gz	wget_scored_peaks/ENCFF864BPS.bed.gz
MA0677.1 Nr2f6	nr2f6	ENCSR518WPL	HepG2	Richard Myers, HAIB	NR2F6	['https://www.encodeproject.org/files/ENCFF520HDU/@@download/ENCFF520HDU.bed.gz']	1	https://www.encodeproject.org/files/ENCFF520HDU/@@download/ENCFF520HDU.bed.gz	wget_scored_peaks/ENCFF520HDU.bed.gz
MA0728.1 Nr2f6(var.2)	nr2f6	ENCSR798IJO	HepG2	Richard Myers, HAIB	NR2F6	['https://www.encodeproject.org/files/ENCFF949ZYZ/@@download/ENCFF949ZYZ.bed.gz']	1	https://www.encodeproject.org/files/ENCFF949ZYZ/@@download/ENCFF949ZYZ.bed.gz	wget_scored_peaks/ENCFF949ZYZ.bed.gz
MA0728.1 Nr2f6(var.2)	nr2f6	ENCSR707QWA	K562	Richard Myers, HAIB	NR2F6	['https://www.encodeproject.org/files/ENCFF864BPS/@@download/ENCFF864BPS.bed.gz']	1	https://www.encodeproject.org/files/ENCFF864BPS/@@download/ENCFF864BPS.bed.gz	wget_scored_peaks/ENCFF864BPS.bed.gz
MA0728.1 Nr2f6(var.2)	nr2f6	ENCSR518WPL	HepG2	Richard Myers, HAIB	NR2F6	['https://www.encodeproject.org/files/ENCFF520HDU/@@download/ENCFF520HDU.bed.gz']	1	https://www.encodeproject.org/files/ENCFF520HDU/@@download/ENCFF520HDU.bed.gz	wget_scored_peaks/ENCFF520HDU.bed.gz
MA0684.1 RUNX3	runx3	ENCSR000BRI	GM12878	Richard Myers, HAIB	RUNX3	['https://www.encodeproject.org/files/ENCFF309SPQ/@@download/ENCFF309SPQ.bed.gz']	1	https://www.encodeproject.org/files/ENCFF309SPQ/@@download/ENCFF309SPQ.bed.gz	wget_scored_peaks/ENCFF309SPQ.bed.gz
MA0512.2 Rxra	rxra	ENCSR000BHU	HepG2	Richard Myers, HAIB	RXRA	['https://www.encodeproject.org/files/ENCFF702PPD/@@download/ENCFF702PPD.bed.gz']	1	https://www.encodeproject.org/files/ENCFF702PPD/@@download/ENCFF702PPD.bed.gz	wget_scored_peaks/ENCFF702PPD.bed.gz
MA0512.2 Rxra	rxra	ENCSR000BJW	H1-hESC	Richard Myers, HAIB	RXRA	['https://www.encodeproject.org/files/ENCFF038IVP/@@download/ENCFF038IVP.bed.gz']	1	https://www.encodeproject.org/files/ENCFF038IVP/@@download/ENCFF038IVP.bed.gz	wget_scored_peaks/ENCFF038IVP.bed.gz
MA0512.2 Rxra	rxra	ENCSR000BJD	GM12878	Richard Myers, HAIB	RXRA	['https://www.encodeproject.org/files/ENCFF727CUX/@@download/ENCFF727CUX.bed.gz']	1	https://www.encodeproject.org/files/ENCFF727CUX/@@download/ENCFF727CUX.bed.gz	wget_scored_peaks/ENCFF727CUX.bed.gz
MA0080.4 SPI1	spi1	ENCSR000BUW	HL-60	Richard Myers, HAIB	SPI1	['https://www.encodeproject.org/files/ENCFF129BKD/@@download/ENCFF129BKD.bed.gz']	1	https://www.encodeproject.org/files/ENCFF129BKD/@@download/ENCFF129BKD.bed.gz	wget_scored_peaks/ENCFF129BKD.bed.gz
MA0080.4 SPI1	spi1	ENCSR000BIJ	GM12891	Richard Myers, HAIB	SPI1	['https://www.encodeproject.org/files/ENCFF041SZY/@@download/ENCFF041SZY.bed.gz']	1	https://www.encodeproject.org/files/ENCFF041SZY/@@download/ENCFF041SZY.bed.gz	wget_scored_peaks/ENCFF041SZY.bed.gz
MA0083.3 SRF	srf	ENCSR000BMI	GM12878	Richard Myers, HAIB	SRF	['https://www.encodeproject.org/files/ENCFF499YDX/@@download/ENCFF499YDX.bed.gz']	1	https://www.encodeproject.org/files/ENCFF499YDX/@@download/ENCFF499YDX.bed.gz	wget_scored_peaks/ENCFF499YDX.bed.gz
MA0083.3 SRF	srf	ENCSR000BGE	GM12878	Richard Myers, HAIB	SRF	['https://www.encodeproject.org/files/ENCFF801IPK/@@download/ENCFF801IPK.bed.gz']	1	https://www.encodeproject.org/files/ENCFF801IPK/@@download/ENCFF801IPK.bed.gz	wget_scored_peaks/ENCFF801IPK.bed.gz
MA0083.3 SRF	srf	ENCSR000BIV	H1-hESC	Richard Myers, HAIB	SRF	['https://www.encodeproject.org/files/ENCFF303NCA/@@download/ENCFF303NCA.bed.gz']	1	https://www.encodeproject.org/files/ENCFF303NCA/@@download/ENCFF303NCA.bed.gz	wget_scored_peaks/ENCFF303NCA.bed.gz
MA0083.3 SRF	srf	ENCSR041XML	GM12878	Michael Snyder, Stanford	SRF	['https://www.encodeproject.org/files/ENCFF596JYU/@@download/ENCFF596JYU.bed.gz']	1	https://www.encodeproject.org/files/ENCFF596JYU/@@download/ENCFF596JYU.bed.gz	wget_scored_peaks/ENCFF596JYU.bed.gz
MA0690.1 TBX21	tbx21	ENCSR739IHN	GM12878	Michael Snyder, Stanford	TBX21	['https://www.encodeproject.org/files/ENCFF956ZCR/@@download/ENCFF956ZCR.bed.gz']	1	https://www.encodeproject.org/files/ENCFF956ZCR/@@download/ENCFF956ZCR.bed.gz	wget_scored_peaks/ENCFF956ZCR.bed.gz
MA0090.2 TEAD1	tead1	ENCSR497JLX	HepG2	Richard Myers, HAIB	TEAD1	['https://www.encodeproject.org/files/ENCFF622SUG/@@download/ENCFF622SUG.bed.gz']	1	https://www.encodeproject.org/files/ENCFF622SUG/@@download/ENCFF622SUG.bed.gz	wget_scored_peaks/ENCFF622SUG.bed.gz
MA0691.1 TFAP4	tfap4	ENCSR103SZL	HepG2	Richard Myers, HAIB	TFAP4	['https://www.encodeproject.org/files/ENCFF378UNO/@@download/ENCFF378UNO.bed.gz']	1	https://www.encodeproject.org/files/ENCFF378UNO/@@download/ENCFF378UNO.bed.gz	wget_scored_peaks/ENCFF378UNO.bed.gz
MA0694.1 ZBTB7B	zbtb7b	ENCSR277BXW	MCF-7	Michael Snyder, Stanford	ZBTB7B	['https://www.encodeproject.org/files/ENCFF150HGP/@@download/ENCFF150HGP.bed.gz']	1	https://www.encodeproject.org/files/ENCFF150HGP/@@download/ENCFF150HGP.bed.gz	wget_scored_peaks/ENCFF150HGP.bed.gz
MA0112.3 ESR1	esr1	ENCSR000BIZ	Ishikawa	Richard Myers, HAIB	ESR1	['https://www.encodeproject.org/files/ENCFF276BZU/@@download/ENCFF276BZU.bed.gz']	1	https://www.encodeproject.org/files/ENCFF276BZU/@@download/ENCFF276BZU.bed.gz	wget_scored_peaks/ENCFF276BZU.bed.gz
MA0112.3 ESR1	esr1	ENCSR000BQD	T47D	Richard Myers, HAIB	ESR1	['https://www.encodeproject.org/files/ENCFF147EOZ/@@download/ENCFF147EOZ.bed.gz']	1	https://www.encodeproject.org/files/ENCFF147EOZ/@@download/ENCFF147EOZ.bed.gz	wget_scored_peaks/ENCFF147EOZ.bed.gz
MA0112.3 ESR1	esr1	ENCSR000BLL	T47D	Richard Myers, HAIB	ESR1	['https://www.encodeproject.org/files/ENCFF634YAH/@@download/ENCFF634YAH.bed.gz']	1	https://www.encodeproject.org/files/ENCFF634YAH/@@download/ENCFF634YAH.bed.gz	wget_scored_peaks/ENCFF634YAH.bed.gz
MA0112.3 ESR1	esr1	ENCSR000BIY	Ishikawa	Richard Myers, HAIB	ESR1	['https://www.encodeproject.org/files/ENCFF780WTZ/@@download/ENCFF780WTZ.bed.gz']	1	https://www.encodeproject.org/files/ENCFF780WTZ/@@download/ENCFF780WTZ.bed.gz	wget_scored_peaks/ENCFF780WTZ.bed.gz
MA0112.3 ESR1	esr1	ENCSR000BJS	T47D	Richard Myers, HAIB	ESR1	['https://www.encodeproject.org/files/ENCFF140FCK/@@download/ENCFF140FCK.bed.gz']	1	https://www.encodeproject.org/files/ENCFF140FCK/@@download/ENCFF140FCK.bed.gz	wget_scored_peaks/ENCFF140FCK.bed.gz
MA0112.3 ESR1	esr1	ENCSR000BQR	Ishikawa	Richard Myers, HAIB	ESR1	['https://www.encodeproject.org/files/ENCFF917YKW/@@download/ENCFF917YKW.bed.gz']	1	https://www.encodeproject.org/files/ENCFF917YKW/@@download/ENCFF917YKW.bed.gz	wget_scored_peaks/ENCFF917YKW.bed.gz
MA0592.2 Esrra	esrra	ENCSR486IFJ	K562	Michael Snyder, Stanford	ESRRA	['https://www.encodeproject.org/files/ENCFF944XDI/@@download/ENCFF944XDI.bed.gz']	1	https://www.encodeproject.org/files/ENCFF944XDI/@@download/ENCFF944XDI.bed.gz	wget_scored_peaks/ENCFF944XDI.bed.gz
MA0592.2 Esrra	esrra	ENCSR954WVZ	MCF-7	Michael Snyder, Stanford	ESRRA	['https://www.encodeproject.org/files/ENCFF305IJE/@@download/ENCFF305IJE.bed.gz']	1	https://www.encodeproject.org/files/ENCFF305IJE/@@download/ENCFF305IJE.bed.gz	wget_scored_peaks/ENCFF305IJE.bed.gz
MA0592.2 Esrra	esrra	ENCSR337NQP	MCF-7	Michael Snyder, Stanford	ESRRA	['https://www.encodeproject.org/files/ENCFF574GNY/@@download/ENCFF574GNY.bed.gz']	1	https://www.encodeproject.org/files/ENCFF574GNY/@@download/ENCFF574GNY.bed.gz	wget_scored_peaks/ENCFF574GNY.bed.gz
MA0592.2 Esrra	esrra	ENCSR000DYQ	GM12878	Michael Snyder, Stanford	ESRRA	['https://www.encodeproject.org/files/ENCFF039UZO/@@download/ENCFF039UZO.bed.gz']	1	https://www.encodeproject.org/files/ENCFF039UZO/@@download/ENCFF039UZO.bed.gz	wget_scored_peaks/ENCFF039UZO.bed.gz
MA0592.2 Esrra	esrra	ENCSR473SUA	A549	Michael Snyder, Stanford	ESRRA	['https://www.encodeproject.org/files/ENCFF449CPJ/@@download/ENCFF449CPJ.bed.gz']	1	https://www.encodeproject.org/files/ENCFF449CPJ/@@download/ENCFF449CPJ.bed.gz	wget_scored_peaks/ENCFF449CPJ.bed.gz
MA0114.3 Hnf4a	hnf4a	ENCSR000BLF	HepG2	Richard Myers, HAIB	HNF4A	['https://www.encodeproject.org/files/ENCFF659YMN/@@download/ENCFF659YMN.bed.gz']	1	https://www.encodeproject.org/files/ENCFF659YMN/@@download/ENCFF659YMN.bed.gz	wget_scored_peaks/ENCFF659YMN.bed.gz
MA0017.2 NR2F1	nr2f1	ENCSR662EOU	HepG2	Richard Myers, HAIB	NR2F1	['https://www.encodeproject.org/files/ENCFF257JTS/@@download/ENCFF257JTS.bed.gz']	1	https://www.encodeproject.org/files/ENCFF257JTS/@@download/ENCFF257JTS.bed.gz	wget_scored_peaks/ENCFF257JTS.bed.gz
MA0017.2 NR2F1	nr2f1	ENCSR514VYD	GM12878	Michael Snyder, Stanford	NR2F1	['https://www.encodeproject.org/files/ENCFF505WJT/@@download/ENCFF505WJT.bed.gz']	1	https://www.encodeproject.org/files/ENCFF505WJT/@@download/ENCFF505WJT.bed.gz	wget_scored_peaks/ENCFF505WJT.bed.gz
MA0017.2 NR2F1	nr2f1	ENCSR970NKQ	K562	Michael Snyder, Stanford	NR2F1	['https://www.encodeproject.org/files/ENCFF888YHJ/@@download/ENCFF888YHJ.bed.gz']	1	https://www.encodeproject.org/files/ENCFF888YHJ/@@download/ENCFF888YHJ.bed.gz	wget_scored_peaks/ENCFF888YHJ.bed.gz
MA0113.3 NR3C1	nr3c1	ENCSR325DER	K562	Michael Snyder, Stanford	NR3C1	['https://www.encodeproject.org/files/ENCFF913WVP/@@download/ENCFF913WVP.bed.gz']	1	https://www.encodeproject.org/files/ENCFF913WVP/@@download/ENCFF913WVP.bed.gz	wget_scored_peaks/ENCFF913WVP.bed.gz
MA0113.3 NR3C1	nr3c1	ENCSR494UQJ	K562	Michael Snyder, Stanford	NR3C1	['https://www.encodeproject.org/files/ENCFF041RZO/@@download/ENCFF041RZO.bed.gz']	1	https://www.encodeproject.org/files/ENCFF041RZO/@@download/ENCFF041RZO.bed.gz	wget_scored_peaks/ENCFF041RZO.bed.gz
MA0113.3 NR3C1	nr3c1	ENCSR000BIO	A549	Richard Myers, HAIB	NR3C1	['https://www.encodeproject.org/files/ENCFF261BEX/@@download/ENCFF261BEX.bed.gz']	1	https://www.encodeproject.org/files/ENCFF261BEX/@@download/ENCFF261BEX.bed.gz	wget_scored_peaks/ENCFF261BEX.bed.gz
MA0113.3 NR3C1	nr3c1	ENCSR000BLB	Ishikawa	Richard Myers, HAIB	NR3C1	['https://www.encodeproject.org/files/ENCFF686MSC/@@download/ENCFF686MSC.bed.gz']	1	https://www.encodeproject.org/files/ENCFF686MSC/@@download/ENCFF686MSC.bed.gz	wget_scored_peaks/ENCFF686MSC.bed.gz
MA0113.3 NR3C1	nr3c1	ENCSR000BHF	A549	Richard Myers, HAIB	NR3C1	['https://www.encodeproject.org/files/ENCFF059UCY/@@download/ENCFF059UCY.bed.gz']	1	https://www.encodeproject.org/files/ENCFF059UCY/@@download/ENCFF059UCY.bed.gz	wget_scored_peaks/ENCFF059UCY.bed.gz
MA0113.3 NR3C1	nr3c1	ENCSR000BJR	A549	Richard Myers, HAIB	NR3C1	['https://www.encodeproject.org/files/ENCFF846XTY/@@download/ENCFF846XTY.bed.gz']	1	https://www.encodeproject.org/files/ENCFF846XTY/@@download/ENCFF846XTY.bed.gz	wget_scored_peaks/ENCFF846XTY.bed.gz
MA0113.3 NR3C1	nr3c1	ENCSR000BHE	A549	Richard Myers, HAIB	NR3C1	['https://www.encodeproject.org/files/ENCFF990MZM/@@download/ENCFF990MZM.bed.gz']	1	https://www.encodeproject.org/files/ENCFF990MZM/@@download/ENCFF990MZM.bed.gz	wget_scored_peaks/ENCFF990MZM.bed.gz
MA0113.3 NR3C1	nr3c1	ENCSR000BHG	A549	Richard Myers, HAIB	NR3C1	['https://www.encodeproject.org/files/ENCFF827JJC/@@download/ENCFF827JJC.bed.gz']	1	https://www.encodeproject.org/files/ENCFF827JJC/@@download/ENCFF827JJC.bed.gz	wget_scored_peaks/ENCFF827JJC.bed.gz
MA0113.3 NR3C1	nr3c1	ENCSR000BJC	Ishikawa	Richard Myers, HAIB	NR3C1	['https://www.encodeproject.org/files/ENCFF937VQZ/@@download/ENCFF937VQZ.bed.gz']	1	https://www.encodeproject.org/files/ENCFF937VQZ/@@download/ENCFF937VQZ.bed.gz	wget_scored_peaks/ENCFF937VQZ.bed.gz
MA0113.3 NR3C1	nr3c1	ENCSR000BJT	A549	Richard Myers, HAIB	NR3C1	['https://www.encodeproject.org/files/ENCFF272HTB/@@download/ENCFF272HTB.bed.gz']	1	https://www.encodeproject.org/files/ENCFF272HTB/@@download/ENCFF272HTB.bed.gz	wget_scored_peaks/ENCFF272HTB.bed.gz
MA0729.1 RARA	rara	ENCSR500WXT	HepG2	Richard Myers, HAIB	RARA	['https://www.encodeproject.org/files/ENCFF963REE/@@download/ENCFF963REE.bed.gz']	1	https://www.encodeproject.org/files/ENCFF963REE/@@download/ENCFF963REE.bed.gz	wget_scored_peaks/ENCFF963REE.bed.gz
MA0730.1 RARA(var.2)	rara	ENCSR500WXT	HepG2	Richard Myers, HAIB	RARA	['https://www.encodeproject.org/files/ENCFF963REE/@@download/ENCFF963REE.bed.gz']	1	https://www.encodeproject.org/files/ENCFF963REE/@@download/ENCFF963REE.bed.gz	wget_scored_peaks/ENCFF963REE.bed.gz
MA0731.1 BCL6B	bcl6b	ENCSR673SGK	HEK293	Michael Snyder, Stanford	BCL6B	['https://www.encodeproject.org/files/ENCFF712XAE/@@download/ENCFF712XAE.bed.gz']	1	https://www.encodeproject.org/files/ENCFF712XAE/@@download/ENCFF712XAE.bed.gz	wget_scored_peaks/ENCFF712XAE.bed.gz
MA0472.2 EGR2	egr2	ENCSR919CZU	HEK293	Michael Snyder, Stanford	EGR2	['https://www.encodeproject.org/files/ENCFF123XHW/@@download/ENCFF123XHW.bed.gz']	1	https://www.encodeproject.org/files/ENCFF123XHW/@@download/ENCFF123XHW.bed.gz	wget_scored_peaks/ENCFF123XHW.bed.gz
MA0734.1 GLI2	gli2	ENCSR978EQY	HEK293	Michael Snyder, Stanford	GLI2	['https://www.encodeproject.org/files/ENCFF937CGY/@@download/ENCFF937CGY.bed.gz']	1	https://www.encodeproject.org/files/ENCFF937CGY/@@download/ENCFF937CGY.bed.gz	wget_scored_peaks/ENCFF937CGY.bed.gz
MA0735.1 GLIS1	glis1	ENCSR482BBZ	HEK293	Michael Snyder, Stanford	GLIS1	['https://www.encodeproject.org/files/ENCFF549QMH/@@download/ENCFF549QMH.bed.gz']	1	https://www.encodeproject.org/files/ENCFF549QMH/@@download/ENCFF549QMH.bed.gz	wget_scored_peaks/ENCFF549QMH.bed.gz
MA0736.1 GLIS2	glis2	ENCSR535DIA	HEK293	Michael Snyder, Stanford	GLIS2	['https://www.encodeproject.org/files/ENCFF188JJH/@@download/ENCFF188JJH.bed.gz']	1	https://www.encodeproject.org/files/ENCFF188JJH/@@download/ENCFF188JJH.bed.gz	wget_scored_peaks/ENCFF188JJH.bed.gz
MA0739.1 Hic1	hic1	ENCSR803GYT	HEK293	Michael Snyder, Stanford	HIC1	['https://www.encodeproject.org/files/ENCFF641SZL/@@download/ENCFF641SZL.bed.gz']	1	https://www.encodeproject.org/files/ENCFF641SZL/@@download/ENCFF641SZL.bed.gz	wget_scored_peaks/ENCFF641SZL.bed.gz
MA0740.1 KLF14	klf14	ENCSR780ESQ	HEK293	Michael Snyder, Stanford	KLF14	['https://www.encodeproject.org/files/ENCFF519PCW/@@download/ENCFF519PCW.bed.gz']	1	https://www.encodeproject.org/files/ENCFF519PCW/@@download/ENCFF519PCW.bed.gz	wget_scored_peaks/ENCFF519PCW.bed.gz
MA0741.1 KLF16	klf16	ENCSR760UVO	K562	Richard Myers, HAIB	KLF16	['https://www.encodeproject.org/files/ENCFF298RGN/@@download/ENCFF298RGN.bed.gz']	1	https://www.encodeproject.org/files/ENCFF298RGN/@@download/ENCFF298RGN.bed.gz	wget_scored_peaks/ENCFF298RGN.bed.gz
MA0741.1 KLF16	klf16	ENCSR009KLQ	HepG2	Richard Myers, HAIB	KLF16	['https://www.encodeproject.org/files/ENCFF583QBZ/@@download/ENCFF583QBZ.bed.gz']	1	https://www.encodeproject.org/files/ENCFF583QBZ/@@download/ENCFF583QBZ.bed.gz	wget_scored_peaks/ENCFF583QBZ.bed.gz
MA0741.1 KLF16	klf16	ENCSR397DQC	HEK293	Michael Snyder, Stanford	KLF16	['https://www.encodeproject.org/files/ENCFF852ADG/@@download/ENCFF852ADG.bed.gz']	1	https://www.encodeproject.org/files/ENCFF852ADG/@@download/ENCFF852ADG.bed.gz	wget_scored_peaks/ENCFF852ADG.bed.gz
MA0743.1 SCRT1	scrt1	ENCSR605MGM	HEK293	Michael Snyder, Stanford	SCRT1	['https://www.encodeproject.org/files/ENCFF065BKV/@@download/ENCFF065BKV.bed.gz']	1	https://www.encodeproject.org/files/ENCFF065BKV/@@download/ENCFF065BKV.bed.gz	wget_scored_peaks/ENCFF065BKV.bed.gz
MA0744.1 SCRT2	scrt2	ENCSR338DGO	HEK293	Michael Snyder, Stanford	SCRT2	['https://www.encodeproject.org/files/ENCFF315SXD/@@download/ENCFF315SXD.bed.gz']	1	https://www.encodeproject.org/files/ENCFF315SXD/@@download/ENCFF315SXD.bed.gz	wget_scored_peaks/ENCFF315SXD.bed.gz
MA0746.1 SP3	sp3	ENCSR141PZA	HEK293	Michael Snyder, Stanford	SP3	['https://www.encodeproject.org/files/ENCFF316AKN/@@download/ENCFF316AKN.bed.gz']	1	https://www.encodeproject.org/files/ENCFF316AKN/@@download/ENCFF316AKN.bed.gz	wget_scored_peaks/ENCFF316AKN.bed.gz
MA0748.1 YY2	yy2	ENCSR692HSE	HEK293	Michael Snyder, Stanford	YY2	['https://www.encodeproject.org/files/ENCFF184VDY/@@download/ENCFF184VDY.bed.gz']	1	https://www.encodeproject.org/files/ENCFF184VDY/@@download/ENCFF184VDY.bed.gz	wget_scored_peaks/ENCFF184VDY.bed.gz
MA0749.1 ZBED1	zbed1	ENCSR207PFI	GM12878	Richard Myers, HAIB	ZBED1	['https://www.encodeproject.org/files/ENCFF965CZF/@@download/ENCFF965CZF.bed.gz']	1	https://www.encodeproject.org/files/ENCFF965CZF/@@download/ENCFF965CZF.bed.gz	wget_scored_peaks/ENCFF965CZF.bed.gz
MA0749.1 ZBED1	zbed1	ENCSR286PCG	K562	Richard Myers, HAIB	ZBED1	['https://www.encodeproject.org/files/ENCFF938QIC/@@download/ENCFF938QIC.bed.gz']	1	https://www.encodeproject.org/files/ENCFF938QIC/@@download/ENCFF938QIC.bed.gz	wget_scored_peaks/ENCFF938QIC.bed.gz
MA0088.2 ZNF143	znf143	ENCSR936XTK	GM12878	Michael Snyder, Stanford	ZNF143	['https://www.encodeproject.org/files/ENCFF772FDS/@@download/ENCFF772FDS.bed.gz']	1	https://www.encodeproject.org/files/ENCFF772FDS/@@download/ENCFF772FDS.bed.gz	wget_scored_peaks/ENCFF772FDS.bed.gz
MA0088.2 ZNF143	znf143	ENCSR000EGP	K562	Michael Snyder, Stanford	ZNF143	['https://www.encodeproject.org/files/ENCFF256RXW/@@download/ENCFF256RXW.bed.gz']	1	https://www.encodeproject.org/files/ENCFF256RXW/@@download/ENCFF256RXW.bed.gz	wget_scored_peaks/ENCFF256RXW.bed.gz
MA0088.2 ZNF143	znf143	ENCSR000EBW	H1-hESC	Michael Snyder, Stanford	ZNF143	['https://www.encodeproject.org/files/ENCFF430AKT/@@download/ENCFF430AKT.bed.gz']	1	https://www.encodeproject.org/files/ENCFF430AKT/@@download/ENCFF430AKT.bed.gz	wget_scored_peaks/ENCFF430AKT.bed.gz
MA0088.2 ZNF143	znf143	ENCSR000DZL	GM12878	Michael Snyder, Stanford	ZNF143	['https://www.encodeproject.org/files/ENCFF664ASN/@@download/ENCFF664ASN.bed.gz']	1	https://www.encodeproject.org/files/ENCFF664ASN/@@download/ENCFF664ASN.bed.gz	wget_scored_peaks/ENCFF664ASN.bed.gz
MA0753.1 ZNF740	znf740	ENCSR737UST	K562	Kevin White, UChicago	ZNF740	['https://www.encodeproject.org/files/ENCFF106DEP/@@download/ENCFF106DEP.bed.gz']	1	https://www.encodeproject.org/files/ENCFF106DEP/@@download/ENCFF106DEP.bed.gz	wget_scored_peaks/ENCFF106DEP.bed.gz
MA0753.1 ZNF740	znf740	ENCSR532EMP	K562	Michael Snyder, Stanford	ZNF740	['https://www.encodeproject.org/files/ENCFF894OHV/@@download/ENCFF894OHV.bed.gz']	1	https://www.encodeproject.org/files/ENCFF894OHV/@@download/ENCFF894OHV.bed.gz	wget_scored_peaks/ENCFF894OHV.bed.gz
MA0754.1 CUX1	cux1	ENCSR017CEO	MCF-7	Michael Snyder, Stanford	CUX1	['https://www.encodeproject.org/files/ENCFF022FYX/@@download/ENCFF022FYX.bed.gz']	1	https://www.encodeproject.org/files/ENCFF022FYX/@@download/ENCFF022FYX.bed.gz	wget_scored_peaks/ENCFF022FYX.bed.gz
MA0754.1 CUX1	cux1	ENCSR000DYR	GM12878	Michael Snyder, Stanford	CUX1	['https://www.encodeproject.org/files/ENCFF903AOD/@@download/ENCFF903AOD.bed.gz']	1	https://www.encodeproject.org/files/ENCFF903AOD/@@download/ENCFF903AOD.bed.gz	wget_scored_peaks/ENCFF903AOD.bed.gz
MA0754.1 CUX1	cux1	ENCSR178NTX	K562	Kevin White, UChicago	CUX1	['https://www.encodeproject.org/files/ENCFF600ROI/@@download/ENCFF600ROI.bed.gz']	1	https://www.encodeproject.org/files/ENCFF600ROI/@@download/ENCFF600ROI.bed.gz	wget_scored_peaks/ENCFF600ROI.bed.gz
MA0754.1 CUX1	cux1	ENCSR000EFO	K562	Michael Snyder, Stanford	CUX1	['https://www.encodeproject.org/files/ENCFF688YAV/@@download/ENCFF688YAV.bed.gz']	1	https://www.encodeproject.org/files/ENCFF688YAV/@@download/ENCFF688YAV.bed.gz	wget_scored_peaks/ENCFF688YAV.bed.gz
MA0758.1 E2F7	e2f7	ENCSR171CAY	K562	Michael Snyder, Stanford	E2F7	['https://www.encodeproject.org/files/ENCFF505RTU/@@download/ENCFF505RTU.bed.gz']	1	https://www.encodeproject.org/files/ENCFF505RTU/@@download/ENCFF505RTU.bed.gz	wget_scored_peaks/ENCFF505RTU.bed.gz
MA0473.2 ELF1	elf1	ENCSR975SSR	K562	Kevin White, UChicago	ELF1	['https://www.encodeproject.org/files/ENCFF585YJH/@@download/ENCFF585YJH.bed.gz']	1	https://www.encodeproject.org/files/ENCFF585YJH/@@download/ENCFF585YJH.bed.gz	wget_scored_peaks/ENCFF585YJH.bed.gz
MA0473.2 ELF1	elf1	ENCSR475SOC	MCF-7	Kevin White, UChicago	ELF1	['https://www.encodeproject.org/files/ENCFF031NWJ/@@download/ENCFF031NWJ.bed.gz']	1	https://www.encodeproject.org/files/ENCFF031NWJ/@@download/ENCFF031NWJ.bed.gz	wget_scored_peaks/ENCFF031NWJ.bed.gz
MA0473.2 ELF1	elf1	ENCSR000BPT	A549	Richard Myers, HAIB	ELF1	['https://www.encodeproject.org/files/ENCFF815HRV/@@download/ENCFF815HRV.bed.gz']	1	https://www.encodeproject.org/files/ENCFF815HRV/@@download/ENCFF815HRV.bed.gz	wget_scored_peaks/ENCFF815HRV.bed.gz
MA0473.2 ELF1	elf1	ENCSR841NDX	GM12878	Michael Snyder, Stanford	ELF1	['https://www.encodeproject.org/files/ENCFF072IYL/@@download/ENCFF072IYL.bed.gz']	1	https://www.encodeproject.org/files/ENCFF072IYL/@@download/ENCFF072IYL.bed.gz	wget_scored_peaks/ENCFF072IYL.bed.gz
MA0473.2 ELF1	elf1	ENCSR502NRF	MCF-7	Michael Snyder, Stanford	ELF1	['https://www.encodeproject.org/files/ENCFF693HVQ/@@download/ENCFF693HVQ.bed.gz']	1	https://www.encodeproject.org/files/ENCFF693HVQ/@@download/ENCFF693HVQ.bed.gz	wget_scored_peaks/ENCFF693HVQ.bed.gz
MA0473.2 ELF1	elf1	ENCSR000BMZ	HepG2	Richard Myers, HAIB	ELF1	['https://www.encodeproject.org/files/ENCFF707MYD/@@download/ENCFF707MYD.bed.gz']	1	https://www.encodeproject.org/files/ENCFF707MYD/@@download/ENCFF707MYD.bed.gz	wget_scored_peaks/ENCFF707MYD.bed.gz
MA0473.2 ELF1	elf1	ENCSR502OEK	K562	Michael Snyder, Stanford	ELF1	['https://www.encodeproject.org/files/ENCFF334KUA/@@download/ENCFF334KUA.bed.gz']	1	https://www.encodeproject.org/files/ENCFF334KUA/@@download/ENCFF334KUA.bed.gz	wget_scored_peaks/ENCFF334KUA.bed.gz
MA0760.1 ERF	erf	ENCSR159DQO	HepG2	Richard Myers, HAIB	ERF	['https://www.encodeproject.org/files/ENCFF898KZT/@@download/ENCFF898KZT.bed.gz']	1	https://www.encodeproject.org/files/ENCFF898KZT/@@download/ENCFF898KZT.bed.gz	wget_scored_peaks/ENCFF898KZT.bed.gz
MA0098.3 ETS1	ets1	ENCSR000BKQ	K562	Richard Myers, HAIB	ETS1	['https://www.encodeproject.org/files/ENCFF912HSU/@@download/ENCFF912HSU.bed.gz']	1	https://www.encodeproject.org/files/ENCFF912HSU/@@download/ENCFF912HSU.bed.gz	wget_scored_peaks/ENCFF912HSU.bed.gz
MA0098.3 ETS1	ets1	ENCSR000BPU	A549	Richard Myers, HAIB	ETS1	['https://www.encodeproject.org/files/ENCFF829JIE/@@download/ENCFF829JIE.bed.gz']	1	https://www.encodeproject.org/files/ENCFF829JIE/@@download/ENCFF829JIE.bed.gz	wget_scored_peaks/ENCFF829JIE.bed.gz
MA0098.3 ETS1	ets1	ENCSR681WHQ	HepG2	Michael Snyder, Stanford	ETS1	['https://www.encodeproject.org/files/ENCFF967WOD/@@download/ENCFF967WOD.bed.gz']	1	https://www.encodeproject.org/files/ENCFF967WOD/@@download/ENCFF967WOD.bed.gz	wget_scored_peaks/ENCFF967WOD.bed.gz
MA0098.3 ETS1	ets1	ENCSR000BKA	GM12878	Richard Myers, HAIB	ETS1	['https://www.encodeproject.org/files/ENCFF765BOE/@@download/ENCFF765BOE.bed.gz']	1	https://www.encodeproject.org/files/ENCFF765BOE/@@download/ENCFF765BOE.bed.gz	wget_scored_peaks/ENCFF765BOE.bed.gz
MA0098.3 ETS1	ets1	ENCSR534VHI	GM23338	Richard Myers, HAIB	ETS1	['https://www.encodeproject.org/files/ENCFF986ZDJ/@@download/ENCFF986ZDJ.bed.gz']	1	https://www.encodeproject.org/files/ENCFF986ZDJ/@@download/ENCFF986ZDJ.bed.gz	wget_scored_peaks/ENCFF986ZDJ.bed.gz
MA0761.1 ETV1	etv1	ENCSR277DMR	K562	Michael Snyder, Stanford	ETV1	['https://www.encodeproject.org/files/ENCFF268KZF/@@download/ENCFF268KZF.bed.gz']	1	https://www.encodeproject.org/files/ENCFF268KZF/@@download/ENCFF268KZF.bed.gz	wget_scored_peaks/ENCFF268KZF.bed.gz
MA0764.1 ETV4	etv4	ENCSR714YZG	HepG2	Richard Myers, HAIB	ETV4	['https://www.encodeproject.org/files/ENCFF151PGJ/@@download/ENCFF151PGJ.bed.gz']	1	https://www.encodeproject.org/files/ENCFF151PGJ/@@download/ENCFF151PGJ.bed.gz	wget_scored_peaks/ENCFF151PGJ.bed.gz
MA0765.1 ETV5	etv5	ENCSR096IIB	HepG2	Richard Myers, HAIB	ETV5	['https://www.encodeproject.org/files/ENCFF188TXK/@@download/ENCFF188TXK.bed.gz']	1	https://www.encodeproject.org/files/ENCFF188TXK/@@download/ENCFF188TXK.bed.gz	wget_scored_peaks/ENCFF188TXK.bed.gz
MA0768.1 LEF1	lef1	ENCSR832OGB	K562	Michael Snyder, Stanford	LEF1	['https://www.encodeproject.org/files/ENCFF747MEJ/@@download/ENCFF747MEJ.bed.gz']	1	https://www.encodeproject.org/files/ENCFF747MEJ/@@download/ENCFF747MEJ.bed.gz	wget_scored_peaks/ENCFF747MEJ.bed.gz
MA0768.1 LEF1	lef1	ENCSR240XWM	HEK293T	Michael Snyder, Stanford	LEF1	['https://www.encodeproject.org/files/ENCFF510XVU/@@download/ENCFF510XVU.bed.gz']	1	https://www.encodeproject.org/files/ENCFF510XVU/@@download/ENCFF510XVU.bed.gz	wget_scored_peaks/ENCFF510XVU.bed.gz
MA0768.1 LEF1	lef1	ENCSR343ELW	K562	Michael Snyder, Stanford	LEF1	['https://www.encodeproject.org/files/ENCFF301GRS/@@download/ENCFF301GRS.bed.gz']	1	https://www.encodeproject.org/files/ENCFF301GRS/@@download/ENCFF301GRS.bed.gz	wget_scored_peaks/ENCFF301GRS.bed.gz
MA0769.1 Tcf7	tcf7	ENCSR501DKS	GM12878	Richard Myers, HAIB	TCF7	['https://www.encodeproject.org/files/ENCFF514DIZ/@@download/ENCFF514DIZ.bed.gz']	1	https://www.encodeproject.org/files/ENCFF514DIZ/@@download/ENCFF514DIZ.bed.gz	wget_scored_peaks/ENCFF514DIZ.bed.gz
MA0769.1 Tcf7	tcf7	ENCSR863KUB	K562	Richard Myers, HAIB	TCF7	['https://www.encodeproject.org/files/ENCFF575VCO/@@download/ENCFF575VCO.bed.gz']	1	https://www.encodeproject.org/files/ENCFF575VCO/@@download/ENCFF575VCO.bed.gz	wget_scored_peaks/ENCFF575VCO.bed.gz
MA0769.1 Tcf7	tcf7	ENCSR444LIN	HepG2	Richard Myers, HAIB	TCF7	['https://www.encodeproject.org/files/ENCFF497SGD/@@download/ENCFF497SGD.bed.gz']	1	https://www.encodeproject.org/files/ENCFF497SGD/@@download/ENCFF497SGD.bed.gz	wget_scored_peaks/ENCFF497SGD.bed.gz
MA0052.3 MEF2A	mef2a	ENCSR000BKB	GM12878	Richard Myers, HAIB	MEF2A	['https://www.encodeproject.org/files/ENCFF687SGU/@@download/ENCFF687SGU.bed.gz']	1	https://www.encodeproject.org/files/ENCFF687SGU/@@download/ENCFF687SGU.bed.gz	wget_scored_peaks/ENCFF687SGU.bed.gz
MA0052.3 MEF2A	mef2a	ENCSR000BNV	K562	Richard Myers, HAIB	MEF2A	['https://www.encodeproject.org/files/ENCFF862SVA/@@download/ENCFF862SVA.bed.gz']	1	https://www.encodeproject.org/files/ENCFF862SVA/@@download/ENCFF862SVA.bed.gz	wget_scored_peaks/ENCFF862SVA.bed.gz
MA0773.1 MEF2D	mef2d	ENCSR647ZXA	K562	Michael Snyder, Stanford	MEF2D	['https://www.encodeproject.org/files/ENCFF309OUB/@@download/ENCFF309OUB.bed.gz']	1	https://www.encodeproject.org/files/ENCFF309OUB/@@download/ENCFF309OUB.bed.gz	wget_scored_peaks/ENCFF309OUB.bed.gz
MA0774.1 MEIS2	meis2	ENCSR851BNE	K562	Michael Snyder, Stanford	MEIS2	['https://www.encodeproject.org/files/ENCFF133AJO/@@download/ENCFF133AJO.bed.gz']	1	https://www.encodeproject.org/files/ENCFF133AJO/@@download/ENCFF133AJO.bed.gz	wget_scored_peaks/ENCFF133AJO.bed.gz
MA0777.1 MYBL2	mybl2	ENCSR162IEM	K562	Michael Snyder, Stanford	MYBL2	['https://www.encodeproject.org/files/ENCFF434VVG/@@download/ENCFF434VVG.bed.gz']	1	https://www.encodeproject.org/files/ENCFF434VVG/@@download/ENCFF434VVG.bed.gz	wget_scored_peaks/ENCFF434VVG.bed.gz
MA0782.1 PKNOX1	pknox1	ENCSR233FAG	HEK293T	Michael Snyder, Stanford	PKNOX1	['https://www.encodeproject.org/files/ENCFF697FMO/@@download/ENCFF697FMO.bed.gz']	1	https://www.encodeproject.org/files/ENCFF697FMO/@@download/ENCFF697FMO.bed.gz	wget_scored_peaks/ENCFF697FMO.bed.gz
MA0782.1 PKNOX1	pknox1	ENCSR986XYK	MCF-7	Michael Snyder, Stanford	PKNOX1	['https://www.encodeproject.org/files/ENCFF277YIC/@@download/ENCFF277YIC.bed.gz']	1	https://www.encodeproject.org/files/ENCFF277YIC/@@download/ENCFF277YIC.bed.gz	wget_scored_peaks/ENCFF277YIC.bed.gz
MA0782.1 PKNOX1	pknox1	ENCSR115SMW	K562	Michael Snyder, Stanford	PKNOX1	['https://www.encodeproject.org/files/ENCFF726HXU/@@download/ENCFF726HXU.bed.gz']	1	https://www.encodeproject.org/files/ENCFF726HXU/@@download/ENCFF726HXU.bed.gz	wget_scored_peaks/ENCFF726HXU.bed.gz
MA0782.1 PKNOX1	pknox1	ENCSR711XNY	GM12878	Michael Snyder, Stanford	PKNOX1	['https://www.encodeproject.org/files/ENCFF288AAV/@@download/ENCFF288AAV.bed.gz']	1	https://www.encodeproject.org/files/ENCFF288AAV/@@download/ENCFF288AAV.bed.gz	wget_scored_peaks/ENCFF288AAV.bed.gz
MA0797.1 TGIF2	tgif2	ENCSR993LMB	HepG2	Richard Myers, HAIB	TGIF2	['https://www.encodeproject.org/files/ENCFF302URQ/@@download/ENCFF302URQ.bed.gz']	1	https://www.encodeproject.org/files/ENCFF302URQ/@@download/ENCFF302URQ.bed.gz	wget_scored_peaks/ENCFF302URQ.bed.gz
MA0798.1 RFX3	rfx3	ENCSR633OVO	HepG2	Richard Myers, HAIB	RFX3	['https://www.encodeproject.org/files/ENCFF790LLT/@@download/ENCFF790LLT.bed.gz']	1	https://www.encodeproject.org/files/ENCFF790LLT/@@download/ENCFF790LLT.bed.gz	wget_scored_peaks/ENCFF790LLT.bed.gz
MA0510.2 RFX5	rfx5	ENCSR924TVL	MCF-7	Michael Snyder, Stanford	RFX5	['https://www.encodeproject.org/files/ENCFF577WZD/@@download/ENCFF577WZD.bed.gz']	1	https://www.encodeproject.org/files/ENCFF577WZD/@@download/ENCFF577WZD.bed.gz	wget_scored_peaks/ENCFF577WZD.bed.gz
MA0510.2 RFX5	rfx5	ENCSR000DZW	GM12878	Michael Snyder, Stanford	RFX5	['https://www.encodeproject.org/files/ENCFF016AAA/@@download/ENCFF016AAA.bed.gz']	1	https://www.encodeproject.org/files/ENCFF016AAA/@@download/ENCFF016AAA.bed.gz	wget_scored_peaks/ENCFF016AAA.bed.gz
MA0510.2 RFX5	rfx5	ENCSR000EGO	K562	Michael Snyder, Stanford	RFX5	['https://www.encodeproject.org/files/ENCFF194HRP/@@download/ENCFF194HRP.bed.gz']	1	https://www.encodeproject.org/files/ENCFF194HRP/@@download/ENCFF194HRP.bed.gz	wget_scored_peaks/ENCFF194HRP.bed.gz
MA0510.2 RFX5	rfx5	ENCSR064LJN	A549	Michael Snyder, Stanford	RFX5	['https://www.encodeproject.org/files/ENCFF908MRX/@@download/ENCFF908MRX.bed.gz']	1	https://www.encodeproject.org/files/ENCFF908MRX/@@download/ENCFF908MRX.bed.gz	wget_scored_peaks/ENCFF908MRX.bed.gz
MA0510.2 RFX5	rfx5	ENCSR000EEA	HepG2	Michael Snyder, Stanford	RFX5	['https://www.encodeproject.org/files/ENCFF571GYX/@@download/ENCFF571GYX.bed.gz']	1	https://www.encodeproject.org/files/ENCFF571GYX/@@download/ENCFF571GYX.bed.gz	wget_scored_peaks/ENCFF571GYX.bed.gz
MA0510.2 RFX5	rfx5	ENCSR000ECF	H1-hESC	Michael Snyder, Stanford	RFX5	['https://www.encodeproject.org/files/ENCFF394CLD/@@download/ENCFF394CLD.bed.gz']	1	https://www.encodeproject.org/files/ENCFF394CLD/@@download/ENCFF394CLD.bed.gz	wget_scored_peaks/ENCFF394CLD.bed.gz
MA0510.2 RFX5	rfx5	ENCSR000EHY	SK-N-SH	Michael Snyder, Stanford	RFX5	['https://www.encodeproject.org/files/ENCFF553AYO/@@download/ENCFF553AYO.bed.gz']	1	https://www.encodeproject.org/files/ENCFF553AYO/@@download/ENCFF553AYO.bed.gz	wget_scored_peaks/ENCFF553AYO.bed.gz
MA0801.1 MGA	mga	ENCSR710WLO	K562	Michael Snyder, Stanford	MGA	['https://www.encodeproject.org/files/ENCFF935HPA/@@download/ENCFF935HPA.bed.gz']	1	https://www.encodeproject.org/files/ENCFF935HPA/@@download/ENCFF935HPA.bed.gz	wget_scored_peaks/ENCFF935HPA.bed.gz
MA0808.1 TEAD3	tead3	ENCSR666QNP	HepG2	Richard Myers, HAIB	TEAD3	['https://www.encodeproject.org/files/ENCFF008GNI/@@download/ENCFF008GNI.bed.gz']	1	https://www.encodeproject.org/files/ENCFF008GNI/@@download/ENCFF008GNI.bed.gz	wget_scored_peaks/ENCFF008GNI.bed.gz
MA0809.1 TEAD4	tead4	ENCSR000BRK	K562	Richard Myers, HAIB	TEAD4	['https://www.encodeproject.org/files/ENCFF299QNM/@@download/ENCFF299QNM.bed.gz']	1	https://www.encodeproject.org/files/ENCFF299QNM/@@download/ENCFF299QNM.bed.gz	wget_scored_peaks/ENCFF299QNM.bed.gz
MA0464.2 BHLHE40	bhlhe40	ENCSR789GVU	HEK293T	Michael Snyder, Stanford	BHLHE40	['https://www.encodeproject.org/files/ENCFF918QPM/@@download/ENCFF918QPM.bed.gz']	1	https://www.encodeproject.org/files/ENCFF918QPM/@@download/ENCFF918QPM.bed.gz	wget_scored_peaks/ENCFF918QPM.bed.gz
MA0464.2 BHLHE40	bhlhe40	ENCSR000BID	HepG2	Richard Myers, HAIB	BHLHE40	['https://www.encodeproject.org/files/ENCFF407CWP/@@download/ENCFF407CWP.bed.gz']	1	https://www.encodeproject.org/files/ENCFF407CWP/@@download/ENCFF407CWP.bed.gz	wget_scored_peaks/ENCFF407CWP.bed.gz
MA0464.2 BHLHE40	bhlhe40	ENCSR000EGV	K562	Michael Snyder, Stanford	BHLHE40	['https://www.encodeproject.org/files/ENCFF534PVK/@@download/ENCFF534PVK.bed.gz']	1	https://www.encodeproject.org/files/ENCFF534PVK/@@download/ENCFF534PVK.bed.gz	wget_scored_peaks/ENCFF534PVK.bed.gz
MA0464.2 BHLHE40	bhlhe40	ENCSR957KYB	IMR-90	Michael Snyder, Stanford	BHLHE40	['https://www.encodeproject.org/files/ENCFF582PJO/@@download/ENCFF582PJO.bed.gz']	1	https://www.encodeproject.org/files/ENCFF582PJO/@@download/ENCFF582PJO.bed.gz	wget_scored_peaks/ENCFF582PJO.bed.gz
MA0464.2 BHLHE40	bhlhe40	ENCSR000EDT	HepG2	Michael Snyder, Stanford	BHLHE40	['https://www.encodeproject.org/files/ENCFF170SLM/@@download/ENCFF170SLM.bed.gz']	1	https://www.encodeproject.org/files/ENCFF170SLM/@@download/ENCFF170SLM.bed.gz	wget_scored_peaks/ENCFF170SLM.bed.gz
MA0464.2 BHLHE40	bhlhe40	ENCSR000DZJ	GM12878	Michael Snyder, Stanford	BHLHE40	['https://www.encodeproject.org/files/ENCFF456YSD/@@download/ENCFF456YSD.bed.gz']	1	https://www.encodeproject.org/files/ENCFF456YSD/@@download/ENCFF456YSD.bed.gz	wget_scored_peaks/ENCFF456YSD.bed.gz
MA0464.2 BHLHE40	bhlhe40	ENCSR987MTA	GM12878	Michael Snyder, Stanford	BHLHE40	['https://www.encodeproject.org/files/ENCFF466FUD/@@download/ENCFF466FUD.bed.gz']	1	https://www.encodeproject.org/files/ENCFF466FUD/@@download/ENCFF466FUD.bed.gz	wget_scored_peaks/ENCFF466FUD.bed.gz
MA0819.1 CLOCK	clock	ENCSR699YFX	MCF-7	Michael Snyder, Stanford	CLOCK	['https://www.encodeproject.org/files/ENCFF922DWK/@@download/ENCFF922DWK.bed.gz']	1	https://www.encodeproject.org/files/ENCFF922DWK/@@download/ENCFF922DWK.bed.gz	wget_scored_peaks/ENCFF922DWK.bed.gz
MA0819.1 CLOCK	clock	ENCSR934JDG	MCF-7	Michael Snyder, Stanford	CLOCK	['https://www.encodeproject.org/files/ENCFF852HVU/@@download/ENCFF852HVU.bed.gz']	1	https://www.encodeproject.org/files/ENCFF852HVU/@@download/ENCFF852HVU.bed.gz	wget_scored_peaks/ENCFF852HVU.bed.gz
MA0058.3 MAX	max	ENCSR000BLP	K562	Richard Myers, HAIB	MAX	['https://www.encodeproject.org/files/ENCFF933FSJ/@@download/ENCFF933FSJ.bed.gz']	1	https://www.encodeproject.org/files/ENCFF933FSJ/@@download/ENCFF933FSJ.bed.gz	wget_scored_peaks/ENCFF933FSJ.bed.gz
MA0058.3 MAX	max	ENCSR000EDS	HepG2	Michael Snyder, Stanford	MAX	['https://www.encodeproject.org/files/ENCFF165OFI/@@download/ENCFF165OFI.bed.gz']	1	https://www.encodeproject.org/files/ENCFF165OFI/@@download/ENCFF165OFI.bed.gz	wget_scored_peaks/ENCFF165OFI.bed.gz
MA0058.3 MAX	max	ENCSR000EFV	K562	Michael Snyder, Stanford	MAX	['https://www.encodeproject.org/files/ENCFF795AWI/@@download/ENCFF795AWI.bed.gz']	1	https://www.encodeproject.org/files/ENCFF795AWI/@@download/ENCFF795AWI.bed.gz	wget_scored_peaks/ENCFF795AWI.bed.gz
MA0058.3 MAX	max	ENCSR000DZF	GM12878	Michael Snyder, Stanford	MAX	['https://www.encodeproject.org/files/ENCFF215WSJ/@@download/ENCFF215WSJ.bed.gz']	1	https://www.encodeproject.org/files/ENCFF215WSJ/@@download/ENCFF215WSJ.bed.gz	wget_scored_peaks/ENCFF215WSJ.bed.gz
MA0825.1 MNT	mnt	ENCSR979QYJ	K562	Michael Snyder, Stanford	MNT	['https://www.encodeproject.org/files/ENCFF540KLM/@@download/ENCFF540KLM.bed.gz']	1	https://www.encodeproject.org/files/ENCFF540KLM/@@download/ENCFF540KLM.bed.gz	wget_scored_peaks/ENCFF540KLM.bed.gz
MA0825.1 MNT	mnt	ENCSR663ZZZ	MCF-7	Michael Snyder, Stanford	MNT	['https://www.encodeproject.org/files/ENCFF218DLB/@@download/ENCFF218DLB.bed.gz']	1	https://www.encodeproject.org/files/ENCFF218DLB/@@download/ENCFF218DLB.bed.gz	wget_scored_peaks/ENCFF218DLB.bed.gz
MA0825.1 MNT	mnt	ENCSR460XGV	MCF-7	Michael Snyder, Stanford	MNT	['https://www.encodeproject.org/files/ENCFF937QNN/@@download/ENCFF937QNN.bed.gz']	1	https://www.encodeproject.org/files/ENCFF937QNN/@@download/ENCFF937QNN.bed.gz	wget_scored_peaks/ENCFF937QNN.bed.gz
MA0825.1 MNT	mnt	ENCSR512NLO	K562	Michael Snyder, Stanford	MNT	['https://www.encodeproject.org/files/ENCFF521EAO/@@download/ENCFF521EAO.bed.gz']	1	https://www.encodeproject.org/files/ENCFF521EAO/@@download/ENCFF521EAO.bed.gz	wget_scored_peaks/ENCFF521EAO.bed.gz
MA0825.1 MNT	mnt	ENCSR730TBC	HepG2	Michael Snyder, Stanford	MNT	['https://www.encodeproject.org/files/ENCFF578FXO/@@download/ENCFF578FXO.bed.gz']	1	https://www.encodeproject.org/files/ENCFF578FXO/@@download/ENCFF578FXO.bed.gz	wget_scored_peaks/ENCFF578FXO.bed.gz
MA0825.1 MNT	mnt	ENCSR261EDU	HepG2	Michael Snyder, Stanford	MNT	['https://www.encodeproject.org/files/ENCFF004WGM/@@download/ENCFF004WGM.bed.gz']	1	https://www.encodeproject.org/files/ENCFF004WGM/@@download/ENCFF004WGM.bed.gz	wget_scored_peaks/ENCFF004WGM.bed.gz
MA0825.1 MNT	mnt	ENCSR390VGH	K562	Michael Snyder, Stanford	MNT	['https://www.encodeproject.org/files/ENCFF415QOB/@@download/ENCFF415QOB.bed.gz']	1	https://www.encodeproject.org/files/ENCFF415QOB/@@download/ENCFF415QOB.bed.gz	wget_scored_peaks/ENCFF415QOB.bed.gz
MA0833.1 ATF4	atf4	ENCSR145TSJ	K562	Michael Snyder, Stanford	ATF4	['https://www.encodeproject.org/files/ENCFF271QTZ/@@download/ENCFF271QTZ.bed.gz']	1	https://www.encodeproject.org/files/ENCFF271QTZ/@@download/ENCFF271QTZ.bed.gz	wget_scored_peaks/ENCFF271QTZ.bed.gz
MA0834.1 ATF7	atf7	ENCSR014YCR	GM12878	Michael Snyder, Stanford	ATF7	['https://www.encodeproject.org/files/ENCFF616VIZ/@@download/ENCFF616VIZ.bed.gz']	1	https://www.encodeproject.org/files/ENCFF616VIZ/@@download/ENCFF616VIZ.bed.gz	wget_scored_peaks/ENCFF616VIZ.bed.gz
MA0834.1 ATF7	atf7	ENCSR972ZBV	K562	Michael Snyder, Stanford	ATF7	['https://www.encodeproject.org/files/ENCFF053GQK/@@download/ENCFF053GQK.bed.gz']	1	https://www.encodeproject.org/files/ENCFF053GQK/@@download/ENCFF053GQK.bed.gz	wget_scored_peaks/ENCFF053GQK.bed.gz
MA0834.1 ATF7	atf7	ENCSR866QPZ	MCF-7	Michael Snyder, Stanford	ATF7	['https://www.encodeproject.org/files/ENCFF988VFA/@@download/ENCFF988VFA.bed.gz']	1	https://www.encodeproject.org/files/ENCFF988VFA/@@download/ENCFF988VFA.bed.gz	wget_scored_peaks/ENCFF988VFA.bed.gz
MA0834.1 ATF7	atf7	ENCSR545FXC	HepG2	Michael Snyder, Stanford	ATF7	['https://www.encodeproject.org/files/ENCFF096AMF/@@download/ENCFF096AMF.bed.gz']	1	https://www.encodeproject.org/files/ENCFF096AMF/@@download/ENCFF096AMF.bed.gz	wget_scored_peaks/ENCFF096AMF.bed.gz
MA0466.2 CEBPB	cebpb	ENCSR000BQI	HepG2	Richard Myers, HAIB	CEBPB	['https://www.encodeproject.org/files/ENCFF679MVX/@@download/ENCFF679MVX.bed.gz']	1	https://www.encodeproject.org/files/ENCFF679MVX/@@download/ENCFF679MVX.bed.gz	wget_scored_peaks/ENCFF679MVX.bed.gz
MA0466.2 CEBPB	cebpb	ENCSR000EFM	IMR-90	Michael Snyder, Stanford	CEBPB	['https://www.encodeproject.org/files/ENCFF049LZC/@@download/ENCFF049LZC.bed.gz']	1	https://www.encodeproject.org/files/ENCFF049LZC/@@download/ENCFF049LZC.bed.gz	wget_scored_peaks/ENCFF049LZC.bed.gz
MA0466.2 CEBPB	cebpb	ENCSR416QLJ	K562	Michael Snyder, Stanford	CEBPB	['https://www.encodeproject.org/files/ENCFF648FRJ/@@download/ENCFF648FRJ.bed.gz']	1	https://www.encodeproject.org/files/ENCFF648FRJ/@@download/ENCFF648FRJ.bed.gz	wget_scored_peaks/ENCFF648FRJ.bed.gz
MA0466.2 CEBPB	cebpb	ENCSR000EEE	HepG2	Michael Snyder, Stanford	CEBPB	['https://www.encodeproject.org/files/ENCFF988CGH/@@download/ENCFF988CGH.bed.gz']	1	https://www.encodeproject.org/files/ENCFF988CGH/@@download/ENCFF988CGH.bed.gz	wget_scored_peaks/ENCFF988CGH.bed.gz
MA0466.2 CEBPB	cebpb	ENCSR000EHE	K562	Michael Snyder, Stanford	CEBPB	['https://www.encodeproject.org/files/ENCFF817MVX/@@download/ENCFF817MVX.bed.gz']	1	https://www.encodeproject.org/files/ENCFF817MVX/@@download/ENCFF817MVX.bed.gz	wget_scored_peaks/ENCFF817MVX.bed.gz
MA0466.2 CEBPB	cebpb	ENCSR681NOM	GM12878	Michael Snyder, Stanford	CEBPB	['https://www.encodeproject.org/files/ENCFF669IHV/@@download/ENCFF669IHV.bed.gz']	1	https://www.encodeproject.org/files/ENCFF669IHV/@@download/ENCFF669IHV.bed.gz	wget_scored_peaks/ENCFF669IHV.bed.gz
MA0466.2 CEBPB	cebpb	ENCSR000DYI	A549	Michael Snyder, Stanford	CEBPB	['https://www.encodeproject.org/files/ENCFF128EAB/@@download/ENCFF128EAB.bed.gz']	1	https://www.encodeproject.org/files/ENCFF128EAB/@@download/ENCFF128EAB.bed.gz	wget_scored_peaks/ENCFF128EAB.bed.gz
MA0838.1 CEBPG	cebpg	ENCSR639IIZ	HepG2	Richard Myers, HAIB	CEBPG	['https://www.encodeproject.org/files/ENCFF630HDH/@@download/ENCFF630HDH.bed.gz']	1	https://www.encodeproject.org/files/ENCFF630HDH/@@download/ENCFF630HDH.bed.gz	wget_scored_peaks/ENCFF630HDH.bed.gz
MA0838.1 CEBPG	cebpg	ENCSR620VIC	K562	Kevin White, UChicago	CEBPG	['https://www.encodeproject.org/files/ENCFF305IJQ/@@download/ENCFF305IJQ.bed.gz']	1	https://www.encodeproject.org/files/ENCFF305IJQ/@@download/ENCFF305IJQ.bed.gz	wget_scored_peaks/ENCFF305IJQ.bed.gz
MA0838.1 CEBPG	cebpg	ENCSR490LWA	K562	Michael Snyder, Stanford	CEBPG	['https://www.encodeproject.org/files/ENCFF875VQM/@@download/ENCFF875VQM.bed.gz']	1	https://www.encodeproject.org/files/ENCFF875VQM/@@download/ENCFF875VQM.bed.gz	wget_scored_peaks/ENCFF875VQM.bed.gz
MA0838.1 CEBPG	cebpg	ENCSR094ZCF	MCF-7	Kevin White, UChicago	CEBPG	['https://www.encodeproject.org/files/ENCFF838LYZ/@@download/ENCFF838LYZ.bed.gz']	1	https://www.encodeproject.org/files/ENCFF838LYZ/@@download/ENCFF838LYZ.bed.gz	wget_scored_peaks/ENCFF838LYZ.bed.gz
MA0839.1 CREB3L1	creb3l1	ENCSR109YGM	K562	Michael Snyder, Stanford	CREB3L1	['https://www.encodeproject.org/files/ENCFF493XGB/@@download/ENCFF493XGB.bed.gz']	1	https://www.encodeproject.org/files/ENCFF493XGB/@@download/ENCFF493XGB.bed.gz	wget_scored_peaks/ENCFF493XGB.bed.gz
MA0841.1 NFE2	nfe2	ENCSR000FCC	K562	Richard Myers, HAIB	NFE2	['https://www.encodeproject.org/files/ENCFF789EHD/@@download/ENCFF789EHD.bed.gz']	1	https://www.encodeproject.org/files/ENCFF789EHD/@@download/ENCFF789EHD.bed.gz	wget_scored_peaks/ENCFF789EHD.bed.gz
MA0841.1 NFE2	nfe2	ENCSR552YGL	K562	Michael Snyder, Stanford	NFE2	['https://www.encodeproject.org/files/ENCFF290DPG/@@download/ENCFF290DPG.bed.gz']	1	https://www.encodeproject.org/files/ENCFF290DPG/@@download/ENCFF290DPG.bed.gz	wget_scored_peaks/ENCFF290DPG.bed.gz
MA0841.1 NFE2	nfe2	ENCSR000DZY	GM12878	Michael Snyder, Stanford	NFE2	['https://www.encodeproject.org/files/ENCFF667XYV/@@download/ENCFF667XYV.bed.gz']	1	https://www.encodeproject.org/files/ENCFF667XYV/@@download/ENCFF667XYV.bed.gz	wget_scored_peaks/ENCFF667XYV.bed.gz
MA0855.1 RXRB	rxrb	ENCSR560SEP	HepG2	Richard Myers, HAIB	RXRB	['https://www.encodeproject.org/files/ENCFF166XNP/@@download/ENCFF166XNP.bed.gz']	1	https://www.encodeproject.org/files/ENCFF166XNP/@@download/ENCFF166XNP.bed.gz	wget_scored_peaks/ENCFF166XNP.bed.gz
MA0862.1 GMEB2	gmeb2	ENCSR745VSQ	HepG2	Richard Myers, HAIB	GMEB2	['https://www.encodeproject.org/files/ENCFF816UCP/@@download/ENCFF816UCP.bed.gz']	1	https://www.encodeproject.org/files/ENCFF816UCP/@@download/ENCFF816UCP.bed.gz	wget_scored_peaks/ENCFF816UCP.bed.gz
MA0024.3 E2F1	e2f1	ENCSR720HUL	K562	Michael Snyder, Stanford	E2F1	['https://www.encodeproject.org/files/ENCFF772VMB/@@download/ENCFF772VMB.bed.gz', 'https://www.encodeproject.org/files/ENCFF020IMS/@@download/ENCFF020IMS.bed.gz', 'https://www.encodeproject.org/files/ENCFF626AVJ/@@download/ENCFF626AVJ.bed.gz']	3	https://www.encodeproject.org/files/ENCFF772VMB/@@download/ENCFF772VMB.bed.gz	wget_scored_peaks/ENCFF772VMB.bed.gz
MA0024.3 E2F1	e2f1	ENCSR563LLO	K562	Michael Snyder, Stanford	E2F1	['https://www.encodeproject.org/files/ENCFF877WEN/@@download/ENCFF877WEN.bed.gz']	1	https://www.encodeproject.org/files/ENCFF877WEN/@@download/ENCFF877WEN.bed.gz	wget_scored_peaks/ENCFF877WEN.bed.gz
MA0865.1 E2F8	e2f8	ENCSR897ZXU	MCF-7	Michael Snyder, Stanford	E2F8	['https://www.encodeproject.org/files/ENCFF516BGW/@@download/ENCFF516BGW.bed.gz']	1	https://www.encodeproject.org/files/ENCFF516BGW/@@download/ENCFF516BGW.bed.gz	wget_scored_peaks/ENCFF516BGW.bed.gz
MA0865.1 E2F8	e2f8	ENCSR953DVM	K562	Michael Snyder, Stanford	E2F8	['https://www.encodeproject.org/files/ENCFF389AUY/@@download/ENCFF389AUY.bed.gz']	1	https://www.encodeproject.org/files/ENCFF389AUY/@@download/ENCFF389AUY.bed.gz	wget_scored_peaks/ENCFF389AUY.bed.gz
MA0865.1 E2F8	e2f8	ENCSR793HVL	GM12878	Michael Snyder, Stanford	E2F8	['https://www.encodeproject.org/files/ENCFF915OZF/@@download/ENCFF915OZF.bed.gz']	1	https://www.encodeproject.org/files/ENCFF915OZF/@@download/ENCFF915OZF.bed.gz	wget_scored_peaks/ENCFF915OZF.bed.gz
MA0028.2 ELK1	elk1	ENCSR382WLL	MCF-7	Michael Snyder, Stanford	ELK1	['https://www.encodeproject.org/files/ENCFF762ZSW/@@download/ENCFF762ZSW.bed.gz']	1	https://www.encodeproject.org/files/ENCFF762ZSW/@@download/ENCFF762ZSW.bed.gz	wget_scored_peaks/ENCFF762ZSW.bed.gz
MA0028.2 ELK1	elk1	ENCSR623KNM	A549	Michael Snyder, Stanford	ELK1	['https://www.encodeproject.org/files/ENCFF554SLQ/@@download/ENCFF554SLQ.bed.gz']	1	https://www.encodeproject.org/files/ENCFF554SLQ/@@download/ENCFF554SLQ.bed.gz	wget_scored_peaks/ENCFF554SLQ.bed.gz
MA0028.2 ELK1	elk1	ENCSR000DZB	GM12878	Michael Snyder, Stanford	ELK1	['https://www.encodeproject.org/files/ENCFF098XFA/@@download/ENCFF098XFA.bed.gz']	1	https://www.encodeproject.org/files/ENCFF098XFA/@@download/ENCFF098XFA.bed.gz	wget_scored_peaks/ENCFF098XFA.bed.gz
MA0028.2 ELK1	elk1	ENCSR000EFU	K562	Michael Snyder, Stanford	ELK1	['https://www.encodeproject.org/files/ENCFF453ZWL/@@download/ENCFF453ZWL.bed.gz']	1	https://www.encodeproject.org/files/ENCFF453ZWL/@@download/ENCFF453ZWL.bed.gz	wget_scored_peaks/ENCFF453ZWL.bed.gz
MA0028.2 ELK1	elk1	ENCSR664OKA	IMR-90	Michael Snyder, Stanford	ELK1	['https://www.encodeproject.org/files/ENCFF795HAR/@@download/ENCFF795HAR.bed.gz']	1	https://www.encodeproject.org/files/ENCFF795HAR/@@download/ENCFF795HAR.bed.gz	wget_scored_peaks/ENCFF795HAR.bed.gz
MA0895.1 HMBOX1	hmbox1	ENCSR757IIU	K562	Richard Myers, HAIB	HMBOX1	['https://www.encodeproject.org/files/ENCFF079HTI/@@download/ENCFF079HTI.bed.gz']	1	https://www.encodeproject.org/files/ENCFF079HTI/@@download/ENCFF079HTI.bed.gz	wget_scored_peaks/ENCFF079HTI.bed.gz
MA0018.3 CREB1	creb1	ENCSR112ALD	HepG2	Michael Snyder, Stanford	CREB1	['https://www.encodeproject.org/files/ENCFF414DXJ/@@download/ENCFF414DXJ.bed.gz']	1	https://www.encodeproject.org/files/ENCFF414DXJ/@@download/ENCFF414DXJ.bed.gz	wget_scored_peaks/ENCFF414DXJ.bed.gz
MA0018.3 CREB1	creb1	ENCSR331ORD	HepG2	Richard Myers, HAIB	CREB1	['https://www.encodeproject.org/files/ENCFF742EMB/@@download/ENCFF742EMB.bed.gz']	1	https://www.encodeproject.org/files/ENCFF742EMB/@@download/ENCFF742EMB.bed.gz	wget_scored_peaks/ENCFF742EMB.bed.gz
MA0018.3 CREB1	creb1	ENCSR620DUQ	MCF-7	Michael Snyder, Stanford	CREB1	['https://www.encodeproject.org/files/ENCFF422AIU/@@download/ENCFF422AIU.bed.gz']	1	https://www.encodeproject.org/files/ENCFF422AIU/@@download/ENCFF422AIU.bed.gz	wget_scored_peaks/ENCFF422AIU.bed.gz
MA0018.3 CREB1	creb1	ENCSR897JAS	MCF-7	Michael Snyder, Stanford	CREB1	['https://www.encodeproject.org/files/ENCFF466AJA/@@download/ENCFF466AJA.bed.gz']	1	https://www.encodeproject.org/files/ENCFF466AJA/@@download/ENCFF466AJA.bed.gz	wget_scored_peaks/ENCFF466AJA.bed.gz
MA1103.1 FOXK2	foxk2	ENCSR302AWT	K562	Michael Snyder, Stanford	FOXK2	['https://www.encodeproject.org/files/ENCFF754RKE/@@download/ENCFF754RKE.bed.gz']	1	https://www.encodeproject.org/files/ENCFF754RKE/@@download/ENCFF754RKE.bed.gz	wget_scored_peaks/ENCFF754RKE.bed.gz
MA1103.1 FOXK2	foxk2	ENCSR508DQA	K562	Michael Snyder, Stanford	FOXK2	['https://www.encodeproject.org/files/ENCFF738BXO/@@download/ENCFF738BXO.bed.gz']	1	https://www.encodeproject.org/files/ENCFF738BXO/@@download/ENCFF738BXO.bed.gz	wget_scored_peaks/ENCFF738BXO.bed.gz
MA1103.1 FOXK2	foxk2	ENCSR872BOU	HEK293T	Michael Snyder, Stanford	FOXK2	['https://www.encodeproject.org/files/ENCFF873ARU/@@download/ENCFF873ARU.bed.gz']	1	https://www.encodeproject.org/files/ENCFF873ARU/@@download/ENCFF873ARU.bed.gz	wget_scored_peaks/ENCFF873ARU.bed.gz
MA1103.1 FOXK2	foxk2	ENCSR465VLK	MCF-7	Michael Snyder, Stanford	FOXK2	['https://www.encodeproject.org/files/ENCFF746FWF/@@download/ENCFF746FWF.bed.gz']	1	https://www.encodeproject.org/files/ENCFF746FWF/@@download/ENCFF746FWF.bed.gz	wget_scored_peaks/ENCFF746FWF.bed.gz
MA1103.1 FOXK2	foxk2	ENCSR861JUQ	GM12878	Michael Snyder, Stanford	FOXK2	['https://www.encodeproject.org/files/ENCFF699UQY/@@download/ENCFF699UQY.bed.gz']	1	https://www.encodeproject.org/files/ENCFF699UQY/@@download/ENCFF699UQY.bed.gz	wget_scored_peaks/ENCFF699UQY.bed.gz
MA1103.1 FOXK2	foxk2	ENCSR171FUX	HepG2	Michael Snyder, Stanford	FOXK2	['https://www.encodeproject.org/files/ENCFF542EPK/@@download/ENCFF542EPK.bed.gz']	1	https://www.encodeproject.org/files/ENCFF542EPK/@@download/ENCFF542EPK.bed.gz	wget_scored_peaks/ENCFF542EPK.bed.gz
MA0481.2 FOXP1	foxp1	ENCSR369YUK	HepG2	Richard Myers, HAIB	FOXP1	['https://www.encodeproject.org/files/ENCFF910TCZ/@@download/ENCFF910TCZ.bed.gz']	1	https://www.encodeproject.org/files/ENCFF910TCZ/@@download/ENCFF910TCZ.bed.gz	wget_scored_peaks/ENCFF910TCZ.bed.gz
MA0481.2 FOXP1	foxp1	ENCSR029LBT	HepG2	Michael Snyder, Stanford	FOXP1	['https://www.encodeproject.org/files/ENCFF797QWV/@@download/ENCFF797QWV.bed.gz']	1	https://www.encodeproject.org/files/ENCFF797QWV/@@download/ENCFF797QWV.bed.gz	wget_scored_peaks/ENCFF797QWV.bed.gz
MA0036.3 GATA2	gata2	ENCSR000EYB	SH-SY5Y	Peggy Farnham, USC	GATA2	['https://www.encodeproject.org/files/ENCFF951MPF/@@download/ENCFF951MPF.bed.gz']	1	https://www.encodeproject.org/files/ENCFF951MPF/@@download/ENCFF951MPF.bed.gz	wget_scored_peaks/ENCFF951MPF.bed.gz
MA0036.3 GATA2	gata2	ENCSR000EWG	K562	Peggy Farnham, USC	GATA2	['https://www.encodeproject.org/files/ENCFF224NNV/@@download/ENCFF224NNV.bed.gz']	1	https://www.encodeproject.org/files/ENCFF224NNV/@@download/ENCFF224NNV.bed.gz	wget_scored_peaks/ENCFF224NNV.bed.gz
MA0036.3 GATA2	gata2	ENCSR000DKA	K562	Kevin White, UChicago	GATA2	['https://www.encodeproject.org/files/ENCFF776QVY/@@download/ENCFF776QVY.bed.gz']	1	https://www.encodeproject.org/files/ENCFF776QVY/@@download/ENCFF776QVY.bed.gz	wget_scored_peaks/ENCFF776QVY.bed.gz
MA0039.3 KLF4	klf4	ENCSR265WJC	MCF-7	Kevin White, UChicago	KLF4	['https://www.encodeproject.org/files/ENCFF974WCC/@@download/ENCFF974WCC.bed.gz']	1	https://www.encodeproject.org/files/ENCFF974WCC/@@download/ENCFF974WCC.bed.gz	wget_scored_peaks/ENCFF974WCC.bed.gz
MA1107.1 KLF9	klf9	ENCSR938ETG	HepG2	Richard Myers, HAIB	KLF9	['https://www.encodeproject.org/files/ENCFF417YFV/@@download/ENCFF417YFV.bed.gz']	1	https://www.encodeproject.org/files/ENCFF417YFV/@@download/ENCFF417YFV.bed.gz	wget_scored_peaks/ENCFF417YFV.bed.gz
MA1107.1 KLF9	klf9	ENCSR076EZB	HEK293	Michael Snyder, Stanford	KLF9	['https://www.encodeproject.org/files/ENCFF401SAI/@@download/ENCFF401SAI.bed.gz']	1	https://www.encodeproject.org/files/ENCFF401SAI/@@download/ENCFF401SAI.bed.gz	wget_scored_peaks/ENCFF401SAI.bed.gz
MA1107.1 KLF9	klf9	ENCSR125ZYC	MCF-7	Kevin White, UChicago	KLF9	['https://www.encodeproject.org/files/ENCFF760IUO/@@download/ENCFF760IUO.bed.gz']	1	https://www.encodeproject.org/files/ENCFF760IUO/@@download/ENCFF760IUO.bed.gz	wget_scored_peaks/ENCFF760IUO.bed.gz
MA0495.2 MAFF	maff	ENCSR140DSL	HeLa-S3	Michael Snyder, Stanford	MAFF	['https://www.encodeproject.org/files/ENCFF750CVD/@@download/ENCFF750CVD.bed.gz']	1	https://www.encodeproject.org/files/ENCFF750CVD/@@download/ENCFF750CVD.bed.gz	wget_scored_peaks/ENCFF750CVD.bed.gz
MA0495.2 MAFF	maff	ENCSR000EEC	HepG2	Michael Snyder, Stanford	MAFF	['https://www.encodeproject.org/files/ENCFF357OHG/@@download/ENCFF357OHG.bed.gz']	1	https://www.encodeproject.org/files/ENCFF357OHG/@@download/ENCFF357OHG.bed.gz	wget_scored_peaks/ENCFF357OHG.bed.gz
MA0495.2 MAFF	maff	ENCSR000EGI	K562	Michael Snyder, Stanford	MAFF	['https://www.encodeproject.org/files/ENCFF389AAK/@@download/ENCFF389AAK.bed.gz']	1	https://www.encodeproject.org/files/ENCFF389AAK/@@download/ENCFF389AAK.bed.gz	wget_scored_peaks/ENCFF389AAK.bed.gz
MA0496.2 MAFK	mafk	ENCSR000EFH	IMR-90	Michael Snyder, Stanford	MAFK	['https://www.encodeproject.org/files/ENCFF551SAU/@@download/ENCFF551SAU.bed.gz']	1	https://www.encodeproject.org/files/ENCFF551SAU/@@download/ENCFF551SAU.bed.gz	wget_scored_peaks/ENCFF551SAU.bed.gz
MA0496.2 MAFK	mafk	ENCSR555PBN	MCF-7	Michael Snyder, Stanford	MAFK	['https://www.encodeproject.org/files/ENCFF918TZK/@@download/ENCFF918TZK.bed.gz']	1	https://www.encodeproject.org/files/ENCFF918TZK/@@download/ENCFF918TZK.bed.gz	wget_scored_peaks/ENCFF918TZK.bed.gz
MA0496.2 MAFK	mafk	ENCSR000ECK	HeLa-S3	Michael Snyder, Stanford	MAFK	['https://www.encodeproject.org/files/ENCFF328BUR/@@download/ENCFF328BUR.bed.gz']	1	https://www.encodeproject.org/files/ENCFF328BUR/@@download/ENCFF328BUR.bed.gz	wget_scored_peaks/ENCFF328BUR.bed.gz
MA0496.2 MAFK	mafk	ENCSR000DYV	GM12878	Michael Snyder, Stanford	MAFK	['https://www.encodeproject.org/files/ENCFF237KOH/@@download/ENCFF237KOH.bed.gz']	1	https://www.encodeproject.org/files/ENCFF237KOH/@@download/ENCFF237KOH.bed.gz	wget_scored_peaks/ENCFF237KOH.bed.gz
MA0496.2 MAFK	mafk	ENCSR000EEB	HepG2	Michael Snyder, Stanford	MAFK	['https://www.encodeproject.org/files/ENCFF835GLG/@@download/ENCFF835GLG.bed.gz']	1	https://www.encodeproject.org/files/ENCFF835GLG/@@download/ENCFF835GLG.bed.gz	wget_scored_peaks/ENCFF835GLG.bed.gz
MA0496.2 MAFK	mafk	ENCSR000EDZ	HepG2	Michael Snyder, Stanford	MAFK	['https://www.encodeproject.org/files/ENCFF910OBA/@@download/ENCFF910OBA.bed.gz']	1	https://www.encodeproject.org/files/ENCFF910OBA/@@download/ENCFF910OBA.bed.gz	wget_scored_peaks/ENCFF910OBA.bed.gz
MA0496.2 MAFK	mafk	ENCSR541WQI	A549	Michael Snyder, Stanford	MAFK	['https://www.encodeproject.org/files/ENCFF986FPB/@@download/ENCFF986FPB.bed.gz']	1	https://www.encodeproject.org/files/ENCFF986FPB/@@download/ENCFF986FPB.bed.gz	wget_scored_peaks/ENCFF986FPB.bed.gz
MA0496.2 MAFK	mafk	ENCSR000EBS	H1-hESC	Michael Snyder, Stanford	MAFK	['https://www.encodeproject.org/files/ENCFF403WRI/@@download/ENCFF403WRI.bed.gz']	1	https://www.encodeproject.org/files/ENCFF403WRI/@@download/ENCFF403WRI.bed.gz	wget_scored_peaks/ENCFF403WRI.bed.gz
MA0496.2 MAFK	mafk	ENCSR000EGX	K562	Michael Snyder, Stanford	MAFK	['https://www.encodeproject.org/files/ENCFF420ZOS/@@download/ENCFF420ZOS.bed.gz']	1	https://www.encodeproject.org/files/ENCFF420ZOS/@@download/ENCFF420ZOS.bed.gz	wget_scored_peaks/ENCFF420ZOS.bed.gz
MA0620.2 MITF	mitf	ENCSR797SWM	K562	Michael Snyder, Stanford	MITF	['https://www.encodeproject.org/files/ENCFF499VLE/@@download/ENCFF499VLE.bed.gz']	1	https://www.encodeproject.org/files/ENCFF499VLE/@@download/ENCFF499VLE.bed.gz	wget_scored_peaks/ENCFF499VLE.bed.gz
MA0620.2 MITF	mitf	ENCSR000FCB	K562	Richard Myers, HAIB	MITF	['https://www.encodeproject.org/files/ENCFF775JQN/@@download/ENCFF775JQN.bed.gz']	1	https://www.encodeproject.org/files/ENCFF775JQN/@@download/ENCFF775JQN.bed.gz	wget_scored_peaks/ENCFF775JQN.bed.gz
MA1108.1 MXI1	mxi1	ENCSR000DZI	GM12878	Michael Snyder, Stanford	MXI1	['https://www.encodeproject.org/files/ENCFF040XAI/@@download/ENCFF040XAI.bed.gz']	1	https://www.encodeproject.org/files/ENCFF040XAI/@@download/ENCFF040XAI.bed.gz	wget_scored_peaks/ENCFF040XAI.bed.gz
MA1108.1 MXI1	mxi1	ENCSR000EIA	SK-N-SH	Michael Snyder, Stanford	MXI1	['https://www.encodeproject.org/files/ENCFF325OED/@@download/ENCFF325OED.bed.gz']	1	https://www.encodeproject.org/files/ENCFF325OED/@@download/ENCFF325OED.bed.gz	wget_scored_peaks/ENCFF325OED.bed.gz
MA1108.1 MXI1	mxi1	ENCSR000EGZ	K562	Michael Snyder, Stanford	MXI1	['https://www.encodeproject.org/files/ENCFF677CNS/@@download/ENCFF677CNS.bed.gz']	1	https://www.encodeproject.org/files/ENCFF677CNS/@@download/ENCFF677CNS.bed.gz	wget_scored_peaks/ENCFF677CNS.bed.gz
MA0147.3 MYC	myc	ENCSR000EZV	K562	Sherman Weissman, Yale	MYC	['https://www.encodeproject.org/files/ENCFF248HIX/@@download/ENCFF248HIX.bed.gz']	1	https://www.encodeproject.org/files/ENCFF248HIX/@@download/ENCFF248HIX.bed.gz	wget_scored_peaks/ENCFF248HIX.bed.gz
MA0147.3 MYC	myc	ENCSR000DOS	MCF 10A	Kevin Struhl, HMS	MYC	['https://www.encodeproject.org/files/ENCFF421CVD/@@download/ENCFF421CVD.bed.gz']	1	https://www.encodeproject.org/files/ENCFF421CVD/@@download/ENCFF421CVD.bed.gz	wget_scored_peaks/ENCFF421CVD.bed.gz
MA0147.3 MYC	myc	ENCSR000EGS	K562	Michael Snyder, Stanford	MYC	['https://www.encodeproject.org/files/ENCFF233XAJ/@@download/ENCFF233XAJ.bed.gz']	1	https://www.encodeproject.org/files/ENCFF233XAJ/@@download/ENCFF233XAJ.bed.gz	wget_scored_peaks/ENCFF233XAJ.bed.gz
MA0147.3 MYC	myc	ENCSR000FAZ	K562	Sherman Weissman, Yale	MYC	['https://www.encodeproject.org/files/ENCFF051ILG/@@download/ENCFF051ILG.bed.gz']	1	https://www.encodeproject.org/files/ENCFF051ILG/@@download/ENCFF051ILG.bed.gz	wget_scored_peaks/ENCFF051ILG.bed.gz
MA0147.3 MYC	myc	ENCSR000DMJ	MCF-7	Vishwanath Iyer, UTA	MYC	['https://www.encodeproject.org/files/ENCFF436ZDL/@@download/ENCFF436ZDL.bed.gz']	1	https://www.encodeproject.org/files/ENCFF436ZDL/@@download/ENCFF436ZDL.bed.gz	wget_scored_peaks/ENCFF436ZDL.bed.gz
MA0147.3 MYC	myc	ENCSR000EGJ	K562	Michael Snyder, Stanford	MYC	['https://www.encodeproject.org/files/ENCFF836QWS/@@download/ENCFF836QWS.bed.gz']	1	https://www.encodeproject.org/files/ENCFF836QWS/@@download/ENCFF836QWS.bed.gz	wget_scored_peaks/ENCFF836QWS.bed.gz
MA0147.3 MYC	myc	ENCSR000EBY	H1-hESC	Michael Snyder, Stanford	MYC	['https://www.encodeproject.org/files/ENCFF705AMR/@@download/ENCFF705AMR.bed.gz']	1	https://www.encodeproject.org/files/ENCFF705AMR/@@download/ENCFF705AMR.bed.gz	wget_scored_peaks/ENCFF705AMR.bed.gz
MA0147.3 MYC	myc	ENCSR000EZU	K562	Sherman Weissman, Yale	MYC	['https://www.encodeproject.org/files/ENCFF677RZA/@@download/ENCFF677RZA.bed.gz']	1	https://www.encodeproject.org/files/ENCFF677RZA/@@download/ENCFF677RZA.bed.gz	wget_scored_peaks/ENCFF677RZA.bed.gz
MA0147.3 MYC	myc	ENCSR000DMM	MCF-7	Vishwanath Iyer, UTA	MYC	['https://www.encodeproject.org/files/ENCFF842GBC/@@download/ENCFF842GBC.bed.gz']	1	https://www.encodeproject.org/files/ENCFF842GBC/@@download/ENCFF842GBC.bed.gz	wget_scored_peaks/ENCFF842GBC.bed.gz
MA0147.3 MYC	myc	ENCSR000DMQ	MCF-7	Vishwanath Iyer, UTA	MYC	['https://www.encodeproject.org/files/ENCFF164SFN/@@download/ENCFF164SFN.bed.gz']	1	https://www.encodeproject.org/files/ENCFF164SFN/@@download/ENCFF164SFN.bed.gz	wget_scored_peaks/ENCFF164SFN.bed.gz
MA0147.3 MYC	myc	ENCSR000DYC	A549	Michael Snyder, Stanford	MYC	['https://www.encodeproject.org/files/ENCFF053JWJ/@@download/ENCFF053JWJ.bed.gz']	1	https://www.encodeproject.org/files/ENCFF053JWJ/@@download/ENCFF053JWJ.bed.gz	wget_scored_peaks/ENCFF053JWJ.bed.gz
MA0100.3 MYB	myb	ENCSR819ATC	GM12878	Michael Snyder, Stanford	MYB	['https://www.encodeproject.org/files/ENCFF254XZF/@@download/ENCFF254XZF.bed.gz']	1	https://www.encodeproject.org/files/ENCFF254XZF/@@download/ENCFF254XZF.bed.gz	wget_scored_peaks/ENCFF254XZF.bed.gz
MA1109.1 NEUROD1	neurod1	ENCSR986CDX	K562	Michael Snyder, Stanford	NEUROD1	['https://www.encodeproject.org/files/ENCFF256FBL/@@download/ENCFF256FBL.bed.gz']	1	https://www.encodeproject.org/files/ENCFF256FBL/@@download/ENCFF256FBL.bed.gz	wget_scored_peaks/ENCFF256FBL.bed.gz
MA1109.1 NEUROD1	neurod1	ENCSR006WUS	MCF-7	Michael Snyder, Stanford	NEUROD1	['https://www.encodeproject.org/files/ENCFF501XUC/@@download/ENCFF501XUC.bed.gz']	1	https://www.encodeproject.org/files/ENCFF501XUC/@@download/ENCFF501XUC.bed.gz	wget_scored_peaks/ENCFF501XUC.bed.gz
MA0161.2 NFIC	nfic	ENCSR796ITY	K562	Michael Snyder, Stanford	NFIC	['https://www.encodeproject.org/files/ENCFF654XFG/@@download/ENCFF654XFG.bed.gz']	1	https://www.encodeproject.org/files/ENCFF654XFG/@@download/ENCFF654XFG.bed.gz	wget_scored_peaks/ENCFF654XFG.bed.gz
MA0161.2 NFIC	nfic	ENCSR000BRN	GM12878	Richard Myers, HAIB	NFIC	['https://www.encodeproject.org/files/ENCFF830EBQ/@@download/ENCFF830EBQ.bed.gz']	1	https://www.encodeproject.org/files/ENCFF830EBQ/@@download/ENCFF830EBQ.bed.gz	wget_scored_peaks/ENCFF830EBQ.bed.gz
MA0060.3 NFYA	nfya	ENCSR000DNN	GM12878	Kevin Struhl, HMS	NFYA	['https://www.encodeproject.org/files/ENCFF802BPF/@@download/ENCFF802BPF.bed.gz']	1	https://www.encodeproject.org/files/ENCFF802BPF/@@download/ENCFF802BPF.bed.gz	wget_scored_peaks/ENCFF802BPF.bed.gz
MA1111.1 NR2F2	nr2f2	ENCSR000BRS	K562	Richard Myers, HAIB	NR2F2	['https://www.encodeproject.org/files/ENCFF567VBY/@@download/ENCFF567VBY.bed.gz']	1	https://www.encodeproject.org/files/ENCFF567VBY/@@download/ENCFF567VBY.bed.gz	wget_scored_peaks/ENCFF567VBY.bed.gz
MA1112.1 NR4A1	nr4a1	ENCSR000DJW	K562	Kevin White, UChicago	NR4A1	['https://www.encodeproject.org/files/ENCFF117DTC/@@download/ENCFF117DTC.bed.gz']	1	https://www.encodeproject.org/files/ENCFF117DTC/@@download/ENCFF117DTC.bed.gz	wget_scored_peaks/ENCFF117DTC.bed.gz
MA1112.1 NR4A1	nr4a1	ENCSR130PDE	K562	Michael Snyder, Stanford	NR4A1	['https://www.encodeproject.org/files/ENCFF818TCS/@@download/ENCFF818TCS.bed.gz']	1	https://www.encodeproject.org/files/ENCFF818TCS/@@download/ENCFF818TCS.bed.gz	wget_scored_peaks/ENCFF818TCS.bed.gz
MA0014.3 PAX5	pax5	ENCSR000BHD	GM12878	Richard Myers, HAIB	PAX5	['https://www.encodeproject.org/files/ENCFF877BPJ/@@download/ENCFF877BPJ.bed.gz']	1	https://www.encodeproject.org/files/ENCFF877BPJ/@@download/ENCFF877BPJ.bed.gz	wget_scored_peaks/ENCFF877BPJ.bed.gz
MA0014.3 PAX5	pax5	ENCSR000BHJ	GM12878	Richard Myers, HAIB	PAX5	['https://www.encodeproject.org/files/ENCFF041UZM/@@download/ENCFF041UZM.bed.gz']	1	https://www.encodeproject.org/files/ENCFF041UZM/@@download/ENCFF041UZM.bed.gz	wget_scored_peaks/ENCFF041UZM.bed.gz
MA0014.3 PAX5	pax5	ENCSR000BJH	GM12891	Richard Myers, HAIB	PAX5	['https://www.encodeproject.org/files/ENCFF401UGK/@@download/ENCFF401UGK.bed.gz']	1	https://www.encodeproject.org/files/ENCFF401UGK/@@download/ENCFF401UGK.bed.gz	wget_scored_peaks/ENCFF401UGK.bed.gz
MA1113.1 PBX2	pbx2	ENCSR849DFF	HepG2	Richard Myers, HAIB	PBX2	['https://www.encodeproject.org/files/ENCFF461ZTU/@@download/ENCFF461ZTU.bed.gz']	1	https://www.encodeproject.org/files/ENCFF461ZTU/@@download/ENCFF461ZTU.bed.gz	wget_scored_peaks/ENCFF461ZTU.bed.gz
MA1113.1 PBX2	pbx2	ENCSR633EIC	K562	Richard Myers, HAIB	PBX2	['https://www.encodeproject.org/files/ENCFF479NRZ/@@download/ENCFF479NRZ.bed.gz']	1	https://www.encodeproject.org/files/ENCFF479NRZ/@@download/ENCFF479NRZ.bed.gz	wget_scored_peaks/ENCFF479NRZ.bed.gz
MA1113.1 PBX2	pbx2	ENCSR263DFP	K562	Michael Snyder, Stanford	PBX2	['https://www.encodeproject.org/files/ENCFF679MAR/@@download/ENCFF679MAR.bed.gz']	1	https://www.encodeproject.org/files/ENCFF679MAR/@@download/ENCFF679MAR.bed.gz	wget_scored_peaks/ENCFF679MAR.bed.gz
MA1114.1 PBX3	pbx3	ENCSR000BGR	GM12878	Richard Myers, HAIB	PBX3	['https://www.encodeproject.org/files/ENCFF067LQX/@@download/ENCFF067LQX.bed.gz']	1	https://www.encodeproject.org/files/ENCFF067LQX/@@download/ENCFF067LQX.bed.gz	wget_scored_peaks/ENCFF067LQX.bed.gz
MA1115.1 POU5F1	pou5f1	ENCSR264RJX	GM23338	Richard Myers, HAIB	POU5F1	['https://www.encodeproject.org/files/ENCFF774BKW/@@download/ENCFF774BKW.bed.gz']	1	https://www.encodeproject.org/files/ENCFF774BKW/@@download/ENCFF774BKW.bed.gz	wget_scored_peaks/ENCFF774BKW.bed.gz
MA1115.1 POU5F1	pou5f1	ENCSR364SNE	K562	Michael Snyder, Stanford	POU5F1	['https://www.encodeproject.org/files/ENCFF867EKJ/@@download/ENCFF867EKJ.bed.gz']	1	https://www.encodeproject.org/files/ENCFF867EKJ/@@download/ENCFF867EKJ.bed.gz	wget_scored_peaks/ENCFF867EKJ.bed.gz
MA0508.2 PRDM1	prdm1	ENCSR098YLE	HEK293	Michael Snyder, Stanford	PRDM1	['https://www.encodeproject.org/files/ENCFF735VRI/@@download/ENCFF735VRI.bed.gz']	1	https://www.encodeproject.org/files/ENCFF735VRI/@@download/ENCFF735VRI.bed.gz	wget_scored_peaks/ENCFF735VRI.bed.gz
MA1116.1 RBPJ	rbpj	ENCSR596FEL	HepG2	Richard Myers, HAIB	RBPJ	['https://www.encodeproject.org/files/ENCFF976LPR/@@download/ENCFF976LPR.bed.gz']	1	https://www.encodeproject.org/files/ENCFF976LPR/@@download/ENCFF976LPR.bed.gz	wget_scored_peaks/ENCFF976LPR.bed.gz
MA1117.1 RELB	relb	ENCSR387QUV	GM12878	Michael Snyder, Stanford	RELB	['https://www.encodeproject.org/files/ENCFF832IJM/@@download/ENCFF832IJM.bed.gz']	1	https://www.encodeproject.org/files/ENCFF832IJM/@@download/ENCFF832IJM.bed.gz	wget_scored_peaks/ENCFF832IJM.bed.gz
MA1120.1 SOX13	sox13	ENCSR715UCI	HepG2	Richard Myers, HAIB	SOX13	['https://www.encodeproject.org/files/ENCFF139BWF/@@download/ENCFF139BWF.bed.gz']	1	https://www.encodeproject.org/files/ENCFF139BWF/@@download/ENCFF139BWF.bed.gz	wget_scored_peaks/ENCFF139BWF.bed.gz
MA1120.1 SOX13	sox13	ENCSR445ACU	HepG2	Richard Myers, HAIB	SOX13	['https://www.encodeproject.org/files/ENCFF466FKH/@@download/ENCFF466FKH.bed.gz']	1	https://www.encodeproject.org/files/ENCFF466FKH/@@download/ENCFF466FKH.bed.gz	wget_scored_peaks/ENCFF466FKH.bed.gz
MA1121.1 TEAD2	tead2	ENCSR635GTR	K562	Michael Snyder, Stanford	TEAD2	['https://www.encodeproject.org/files/ENCFF678UKK/@@download/ENCFF678UKK.bed.gz']	1	https://www.encodeproject.org/files/ENCFF678UKK/@@download/ENCFF678UKK.bed.gz	wget_scored_peaks/ENCFF678UKK.bed.gz
MA1122.1 TFDP1	tfdp1	ENCSR017GBO	K562	Kevin White, UChicago	TFDP1	['https://www.encodeproject.org/files/ENCFF100GOE/@@download/ENCFF100GOE.bed.gz']	1	https://www.encodeproject.org/files/ENCFF100GOE/@@download/ENCFF100GOE.bed.gz	wget_scored_peaks/ENCFF100GOE.bed.gz
MA1122.1 TFDP1	tfdp1	ENCSR558OMR	HepG2	Richard Myers, HAIB	TFDP1	['https://www.encodeproject.org/files/ENCFF542BIN/@@download/ENCFF542BIN.bed.gz']	1	https://www.encodeproject.org/files/ENCFF542BIN/@@download/ENCFF542BIN.bed.gz	wget_scored_peaks/ENCFF542BIN.bed.gz
MA0526.2 USF2	usf2	ENCSR000EHG	K562	Michael Snyder, Stanford	USF2	['https://www.encodeproject.org/files/ENCFF998IVE/@@download/ENCFF998IVE.bed.gz']	1	https://www.encodeproject.org/files/ENCFF998IVE/@@download/ENCFF998IVE.bed.gz	wget_scored_peaks/ENCFF998IVE.bed.gz
MA0526.2 USF2	usf2	ENCSR000DZU	GM12878	Michael Snyder, Stanford	USF2	['https://www.encodeproject.org/files/ENCFF722ZEV/@@download/ENCFF722ZEV.bed.gz']	1	https://www.encodeproject.org/files/ENCFF722ZEV/@@download/ENCFF722ZEV.bed.gz	wget_scored_peaks/ENCFF722ZEV.bed.gz
MA0526.2 USF2	usf2	ENCSR359NFW	K562	Kevin White, UChicago	USF2	['https://www.encodeproject.org/files/ENCFF509LOB/@@download/ENCFF509LOB.bed.gz']	1	https://www.encodeproject.org/files/ENCFF509LOB/@@download/ENCFF509LOB.bed.gz	wget_scored_peaks/ENCFF509LOB.bed.gz
MA0526.2 USF2	usf2	ENCSR513UQG	IMR-90	Michael Snyder, Stanford	USF2	['https://www.encodeproject.org/files/ENCFF865HWY/@@download/ENCFF865HWY.bed.gz']	1	https://www.encodeproject.org/files/ENCFF865HWY/@@download/ENCFF865HWY.bed.gz	wget_scored_peaks/ENCFF865HWY.bed.gz
MA0526.2 USF2	usf2	ENCSR945NFL	SK-N-SH	Michael Snyder, Stanford	USF2	['https://www.encodeproject.org/files/ENCFF823CDF/@@download/ENCFF823CDF.bed.gz']	1	https://www.encodeproject.org/files/ENCFF823CDF/@@download/ENCFF823CDF.bed.gz	wget_scored_peaks/ENCFF823CDF.bed.gz
MA0526.2 USF2	usf2	ENCSR000ECD	H1-hESC	Michael Snyder, Stanford	USF2	['https://www.encodeproject.org/files/ENCFF951LZS/@@download/ENCFF951LZS.bed.gz']	1	https://www.encodeproject.org/files/ENCFF951LZS/@@download/ENCFF951LZS.bed.gz	wget_scored_peaks/ENCFF951LZS.bed.gz
MA0526.2 USF2	usf2	ENCSR563FBT	A549	Michael Snyder, Stanford	USF2	['https://www.encodeproject.org/files/ENCFF004JYI/@@download/ENCFF004JYI.bed.gz']	1	https://www.encodeproject.org/files/ENCFF004JYI/@@download/ENCFF004JYI.bed.gz	wget_scored_peaks/ENCFF004JYI.bed.gz
MA0750.2 ZBTB7A	zbtb7a	ENCSR000BME	K562	Richard Myers, HAIB	ZBTB7A	['https://www.encodeproject.org/files/ENCFF586QIP/@@download/ENCFF586QIP.bed.gz']	1	https://www.encodeproject.org/files/ENCFF586QIP/@@download/ENCFF586QIP.bed.gz	wget_scored_peaks/ENCFF586QIP.bed.gz
MA0750.2 ZBTB7A	zbtb7a	ENCSR773REP	HEK293	Michael Snyder, Stanford	ZBTB7A	['https://www.encodeproject.org/files/ENCFF931KAV/@@download/ENCFF931KAV.bed.gz']	1	https://www.encodeproject.org/files/ENCFF931KAV/@@download/ENCFF931KAV.bed.gz	wget_scored_peaks/ENCFF931KAV.bed.gz
MA0750.2 ZBTB7A	zbtb7a	ENCSR000BQA	HepG2	Richard Myers, HAIB	ZBTB7A	['https://www.encodeproject.org/files/ENCFF143UEB/@@download/ENCFF143UEB.bed.gz']	1	https://www.encodeproject.org/files/ENCFF143UEB/@@download/ENCFF143UEB.bed.gz	wget_scored_peaks/ENCFF143UEB.bed.gz
MA0103.3 ZEB1	zeb1	ENCSR909HMT	HEK293	Michael Snyder, Stanford	ZEB1	['https://www.encodeproject.org/files/ENCFF431DSW/@@download/ENCFF431DSW.bed.gz']	1	https://www.encodeproject.org/files/ENCFF431DSW/@@download/ENCFF431DSW.bed.gz	wget_scored_peaks/ENCFF431DSW.bed.gz
MA1124.1 ZNF24	znf24	ENCSR503VTG	MCF-7	Michael Snyder, Stanford	ZNF24	['https://www.encodeproject.org/files/ENCFF561FQU/@@download/ENCFF561FQU.bed.gz']	1	https://www.encodeproject.org/files/ENCFF561FQU/@@download/ENCFF561FQU.bed.gz	wget_scored_peaks/ENCFF561FQU.bed.gz
MA1124.1 ZNF24	znf24	ENCSR791AGT	HepG2	Michael Snyder, Stanford	ZNF24	['https://www.encodeproject.org/files/ENCFF155XUJ/@@download/ENCFF155XUJ.bed.gz']	1	https://www.encodeproject.org/files/ENCFF155XUJ/@@download/ENCFF155XUJ.bed.gz	wget_scored_peaks/ENCFF155XUJ.bed.gz
MA1124.1 ZNF24	znf24	ENCSR385AHH	K562	Michael Snyder, Stanford	ZNF24	['https://www.encodeproject.org/files/ENCFF906TXC/@@download/ENCFF906TXC.bed.gz']	1	https://www.encodeproject.org/files/ENCFF906TXC/@@download/ENCFF906TXC.bed.gz	wget_scored_peaks/ENCFF906TXC.bed.gz
MA1124.1 ZNF24	znf24	ENCSR072PWP	GM12878	Michael Snyder, Stanford	ZNF24	['https://www.encodeproject.org/files/ENCFF364CMF/@@download/ENCFF364CMF.bed.gz']	1	https://www.encodeproject.org/files/ENCFF364CMF/@@download/ENCFF364CMF.bed.gz	wget_scored_peaks/ENCFF364CMF.bed.gz
MA1124.1 ZNF24	znf24	ENCSR362NWP	HepG2	Michael Snyder, Stanford	ZNF24	['https://www.encodeproject.org/files/ENCFF120BBW/@@download/ENCFF120BBW.bed.gz']	1	https://www.encodeproject.org/files/ENCFF120BBW/@@download/ENCFF120BBW.bed.gz	wget_scored_peaks/ENCFF120BBW.bed.gz
MA1124.1 ZNF24	znf24	ENCSR984MDV	HEK293	Michael Snyder, Stanford	ZNF24	['https://www.encodeproject.org/files/ENCFF389EVL/@@download/ENCFF389EVL.bed.gz']	1	https://www.encodeproject.org/files/ENCFF389EVL/@@download/ENCFF389EVL.bed.gz	wget_scored_peaks/ENCFF389EVL.bed.gz
MA1124.1 ZNF24	znf24	ENCSR099NCH	K562	Michael Snyder, Stanford	ZNF24	['https://www.encodeproject.org/files/ENCFF600USA/@@download/ENCFF600USA.bed.gz']	1	https://www.encodeproject.org/files/ENCFF600USA/@@download/ENCFF600USA.bed.gz	wget_scored_peaks/ENCFF600USA.bed.gz
MA1124.1 ZNF24	znf24	ENCSR695EQB	K562	Michael Snyder, Stanford	ZNF24	['https://www.encodeproject.org/files/ENCFF532BAK/@@download/ENCFF532BAK.bed.gz']	1	https://www.encodeproject.org/files/ENCFF532BAK/@@download/ENCFF532BAK.bed.gz	wget_scored_peaks/ENCFF532BAK.bed.gz
MA1124.1 ZNF24	znf24	ENCSR117WTM	K562	Michael Snyder, Stanford	ZNF24	['https://www.encodeproject.org/files/ENCFF065BOS/@@download/ENCFF065BOS.bed.gz']	1	https://www.encodeproject.org/files/ENCFF065BOS/@@download/ENCFF065BOS.bed.gz	wget_scored_peaks/ENCFF065BOS.bed.gz
MA1125.1 ZNF384	znf384	ENCSR000DYP	GM12878	Michael Snyder, Stanford	ZNF384	['https://www.encodeproject.org/files/ENCFF246PNH/@@download/ENCFF246PNH.bed.gz']	1	https://www.encodeproject.org/files/ENCFF246PNH/@@download/ENCFF246PNH.bed.gz	wget_scored_peaks/ENCFF246PNH.bed.gz
MA1125.1 ZNF384	znf384	ENCSR000EFP	K562	Michael Snyder, Stanford	ZNF384	['https://www.encodeproject.org/files/ENCFF595ZFJ/@@download/ENCFF595ZFJ.bed.gz']	1	https://www.encodeproject.org/files/ENCFF595ZFJ/@@download/ENCFF595ZFJ.bed.gz	wget_scored_peaks/ENCFF595ZFJ.bed.gz
MA1125.1 ZNF384	znf384	ENCSR101FJU	HepG2	Michael Snyder, Stanford	ZNF384	['https://www.encodeproject.org/files/ENCFF419VDV/@@download/ENCFF419VDV.bed.gz']	1	https://www.encodeproject.org/files/ENCFF419VDV/@@download/ENCFF419VDV.bed.gz	wget_scored_peaks/ENCFF419VDV.bed.gz
MA1125.1 ZNF384	znf384	ENCSR882ICT	HEK293T	Michael Snyder, Stanford	ZNF384	['https://www.encodeproject.org/files/ENCFF963ZID/@@download/ENCFF963ZID.bed.gz']	1	https://www.encodeproject.org/files/ENCFF963ZID/@@download/ENCFF963ZID.bed.gz	wget_scored_peaks/ENCFF963ZID.bed.gz
MA1154.1 ZNF282	znf282	ENCSR742TMU	K562	Michael Snyder, Stanford	ZNF282	['https://www.encodeproject.org/files/ENCFF530MXL/@@download/ENCFF530MXL.bed.gz']	1	https://www.encodeproject.org/files/ENCFF530MXL/@@download/ENCFF530MXL.bed.gz	wget_scored_peaks/ENCFF530MXL.bed.gz
MA1154.1 ZNF282	znf282	ENCSR752NDX	HepG2	Michael Snyder, Stanford	ZNF282	['https://www.encodeproject.org/files/ENCFF319ZNR/@@download/ENCFF319ZNR.bed.gz']	1	https://www.encodeproject.org/files/ENCFF319ZNR/@@download/ENCFF319ZNR.bed.gz	wget_scored_peaks/ENCFF319ZNR.bed.gz
MA1155.1 ZSCAN4	zscan4	ENCSR211GNP	HEK293	Michael Snyder, Stanford	ZSCAN4	['https://www.encodeproject.org/files/ENCFF515CZK/@@download/ENCFF515CZK.bed.gz']	1	https://www.encodeproject.org/files/ENCFF515CZK/@@download/ENCFF515CZK.bed.gz	wget_scored_peaks/ENCFF515CZK.bed.gz
MA0037.3 GATA3	gata3	ENCSR000EXZ	SH-SY5Y	Peggy Farnham, USC	GATA3	['https://www.encodeproject.org/files/ENCFF684MET/@@download/ENCFF684MET.bed.gz']	1	https://www.encodeproject.org/files/ENCFF684MET/@@download/ENCFF684MET.bed.gz	wget_scored_peaks/ENCFF684MET.bed.gz
MA0037.3 GATA3	gata3	ENCSR423RTK	MCF-7	Michael Snyder, Stanford	GATA3	['https://www.encodeproject.org/files/ENCFF116LXB/@@download/ENCFF116LXB.bed.gz']	1	https://www.encodeproject.org/files/ENCFF116LXB/@@download/ENCFF116LXB.bed.gz	wget_scored_peaks/ENCFF116LXB.bed.gz
MA0037.3 GATA3	gata3	ENCSR000BMX	T47D	Richard Myers, HAIB	GATA3	['https://www.encodeproject.org/files/ENCFF218ZNM/@@download/ENCFF218ZNM.bed.gz']	1	https://www.encodeproject.org/files/ENCFF218ZNM/@@download/ENCFF218ZNM.bed.gz	wget_scored_peaks/ENCFF218ZNM.bed.gz
MA0831.2 TFE3	tfe3	ENCSR589SNT	HepG2	Richard Myers, HAIB	TFE3	['https://www.encodeproject.org/files/ENCFF361EFH/@@download/ENCFF361EFH.bed.gz']	1	https://www.encodeproject.org/files/ENCFF361EFH/@@download/ENCFF361EFH.bed.gz	wget_scored_peaks/ENCFF361EFH.bed.gz
MA1153.1 Smad4	smad4	ENCSR826YMT	HepG2	Richard Myers, HAIB	SMAD4	['https://www.encodeproject.org/files/ENCFF614KIR/@@download/ENCFF614KIR.bed.gz']	1	https://www.encodeproject.org/files/ENCFF614KIR/@@download/ENCFF614KIR.bed.gz	wget_scored_peaks/ENCFF614KIR.bed.gz
MA0162.3 EGR1	egr1	ENCSR024CNP	K562	Michael Snyder, Stanford	EGR1	['https://www.encodeproject.org/files/ENCFF878QFY/@@download/ENCFF878QFY.bed.gz']	1	https://www.encodeproject.org/files/ENCFF878QFY/@@download/ENCFF878QFY.bed.gz	wget_scored_peaks/ENCFF878QFY.bed.gz
MA0162.3 EGR1	egr1	ENCSR211LTF	K562	Michael Snyder, Stanford	EGR1	['https://www.encodeproject.org/files/ENCFF654PAG/@@download/ENCFF654PAG.bed.gz']	1	https://www.encodeproject.org/files/ENCFF654PAG/@@download/ENCFF654PAG.bed.gz	wget_scored_peaks/ENCFF654PAG.bed.gz
MA0162.3 EGR1	egr1	ENCSR000BNE	K562	Richard Myers, HAIB	EGR1	['https://www.encodeproject.org/files/ENCFF361DGT/@@download/ENCFF361DGT.bed.gz']	1	https://www.encodeproject.org/files/ENCFF361DGT/@@download/ENCFF361DGT.bed.gz	wget_scored_peaks/ENCFF361DGT.bed.gz
MA0162.3 EGR1	egr1	ENCSR000BJA	H1-hESC	Richard Myers, HAIB	EGR1	['https://www.encodeproject.org/files/ENCFF678RLO/@@download/ENCFF678RLO.bed.gz']	1	https://www.encodeproject.org/files/ENCFF678RLO/@@download/ENCFF678RLO.bed.gz	wget_scored_peaks/ENCFF678RLO.bed.gz
MA1418.1 IRF3	irf3	ENCSR000DZX	GM12878	Michael Snyder, Stanford	IRF3	['https://www.encodeproject.org/files/ENCFF849NNY/@@download/ENCFF849NNY.bed.gz']	1	https://www.encodeproject.org/files/ENCFF849NNY/@@download/ENCFF849NNY.bed.gz	wget_scored_peaks/ENCFF849NNY.bed.gz
MA1418.1 IRF3	irf3	ENCSR408JQO	GM12878	Michael Snyder, Stanford	IRF3	['https://www.encodeproject.org/files/ENCFF326HIY/@@download/ENCFF326HIY.bed.gz']	1	https://www.encodeproject.org/files/ENCFF326HIY/@@download/ENCFF326HIY.bed.gz	wget_scored_peaks/ENCFF326HIY.bed.gz
MA1418.1 IRF3	irf3	ENCSR422ZAO	SK-N-SH	Michael Snyder, Stanford	IRF3	['https://www.encodeproject.org/files/ENCFF886DXP/@@download/ENCFF886DXP.bed.gz']	1	https://www.encodeproject.org/files/ENCFF886DXP/@@download/ENCFF886DXP.bed.gz	wget_scored_peaks/ENCFF886DXP.bed.gz
MA1419.1 IRF4	irf4	ENCSR000BGY	GM12878	Richard Myers, HAIB	IRF4	['https://www.encodeproject.org/files/ENCFF826OPY/@@download/ENCFF826OPY.bed.gz']	1	https://www.encodeproject.org/files/ENCFF826OPY/@@download/ENCFF826OPY.bed.gz	wget_scored_peaks/ENCFF826OPY.bed.gz
MA1420.1 IRF5	irf5	ENCSR976TBC	GM12878	Michael Snyder, Stanford	IRF5	['https://www.encodeproject.org/files/ENCFF642MMV/@@download/ENCFF642MMV.bed.gz']	1	https://www.encodeproject.org/files/ENCFF642MMV/@@download/ENCFF642MMV.bed.gz	wget_scored_peaks/ENCFF642MMV.bed.gz
