# Supplementary material for: MEIRLOP: improving score-based motif enrichment by incorporating sequence bias covariates
Source: BMC Bioinformatics. 2020 Sep 16;21:410. doi: 10.1186/s12859-020-03739-4 (PMC7493370; doi:10.1186/s12859-020-03739-4)
Supplement: Supplementary file 4 — Additional file 4: Table S4. Table of ENCODE DNase-seq and histone ChIP-seq experiments used. Contains detailed listings of ENCODE datasets used in results section “MEIRLOP identifies enriched TF binding motifs in DNase I Hypersensitive Sites”, including experiment accession IDs, download URLs, and the names of labs where the data were generated. [file 12859_2020_3739_MOESM4_ESM.csv]

accession_id	source_url	dest_filename	lab_name
ENCSR000EOT	https://www.encodeproject.org/files/ENCFF156LGK/@@download/ENCFF156LGK.bam	dnase.bam	John Stamatoyannopoulos@UW
ENCSR000EOT	https://www.encodeproject.org/files/ENCFF821KDJ/@@download/ENCFF821KDJ.bed.gz	dnase.bed.gz	John Stamatoyannopoulos@UW
ENCSR000AKU	https://www.encodeproject.org/files/ENCFF633WWH/@@download/ENCFF633WWH.bam	h3k4me3_rep1.bam	Bradley Bernstein@Broad
ENCSR000AKU	https://www.encodeproject.org/files/ENCFF777LZD/@@download/ENCFF777LZD.bam	h3k4me3_rep2.bam	Bradley Bernstein@Broad
ENCSR000AKS	https://www.encodeproject.org/files/ENCFF778EZR/@@download/ENCFF778EZR.bam	h3k4me1_rep1.bam	Bradley Bernstein@Broad
ENCSR000AKS	https://www.encodeproject.org/files/ENCFF580LGK/@@download/ENCFF580LGK.bam	h3k4me1_rep2.bam	Bradley Bernstein@Broad
ENCSR000AKP	https://www.encodeproject.org/files/ENCFF301TVL/@@download/ENCFF301TVL.bam	h3k27ac_rep1.bam	Bradley Bernstein@Broad
ENCSR000AKP	https://www.encodeproject.org/files/ENCFF879BWC/@@download/ENCFF879BWC.bam	h3k27ac_rep2.bam	Bradley Bernstein@Broad
ENCSR000AKQ	https://www.encodeproject.org/files/ENCFF190OWE/@@download/ENCFF190OWE.bam	h3k27me3_rep1.bam	Bradley Bernstein@Broad
ENCSR000AKQ	https://www.encodeproject.org/files/ENCFF692KQZ/@@download/ENCFF692KQZ.bam	h3k27me3_rep2.bam	Bradley Bernstein@Broad
